# Supplementary material for: A pooled CRISPR screen identifies the Tα2 enhancer element as a driver of TRA expression in a subset of mature human T lymphocytes
Source: Front Immunol. 2025 Mar 14;16:1536003. doi: 10.3389/fimmu.2025.1536003 (PMC11949936; doi:10.3389/fimmu.2025.1536003)
Supplement: Supplementary file 1 [file DataSheet1.csv]

sgRNA	sgRNA ID	Chr.	Start	End	Strand	Coordinates cluster (hg38)	Score	Raw counts C1	Raw counts C2	Raw counts C3	Raw counts S1	Raw counts S2	Raw counts S3	Normalized counts C1	Normalized counts C2	Normalized counts C3	Normalized counts S1	Normalized counts S2	Normalized counts S3	C mean	S mean	LFC
CATCACAGGAACTTTCTAAA	sgTRA-653	chr14	22549629	22549652	-	chr14:22549629-22549722	151,14	8538	8066	5702	104765	191135	147442	7025,19	9478,52	5250,79	114740,65	183491,79	165101,97	7025,2	165100	4,55
GAGCCTGGACAGCAGTGAAG	sgTRA-1040	chr14	22554040	22554063	+	chr14:22554039-22554111	101,71	14650	10523	11337	166210	113779	147517	12054,23	12365,79	10439,87	182036,41	109229,15	165185,95	12054	165190	3,78
ACAAAACTGTGCTAGACATG	sgTRA-505	chr14	22547640	22547663	+	chr14:22547640-22547717	94,15	3341	3291	4382	71126	27255	62248	2749,02	3867,32	4035,24	77898,57	26165,11	69703,8	3867,3	69704	4,17
AAGCTGCCCTTACCTGGGCT	sgTRA-513	chr14	22547768	22547791	-	chr14:22547756-22547863	78,87	3985	2706	2705	47038	49893	48980	3278,92	3179,87	2490,95	51516,93	47897,85	54846,61	3179,9	51517	4,02
GATTAAACCCGGCCACTTTC	sgTRA-743	chr14	22550608	22550631	-	chr14:22550563-22550654	77,44	6028	4629	4751	61396	71880	84816	4959,93	5439,63	4375,04	67242,09	69005,63	94974,9	4959,9	69006	3,8
ACGACTGGGGACCCTGGGGG	sgTRA-781	chr14	22551112	22551135	-	chr14:22551071-22551150	71,93	1009	762	1910	17568	20483	47607	830,22	895,44	1758,86	19240,81	19663,92	53309,16	895,44	19664	4,46
ATGGAAATGAATATGGGCCC	sgTRA-696	chr14	22550162	22550185	-	chr14:22550157-22550272	66,65	928	302	448	5	18649	9588	763,57	354,89	412,55	5,48	17903,25	10736,41	412,55	10736	4,7
AAGGAAAAAATTTGGGGTGC	sgTRA-612	chr14	22549216	22549239	+	chr14:22549170-22549289	65,92	12404	5464	9290	153697	60640	77962	10206,19	6420,86	8554,86	168331,93	58215,1	87299,95	8554,9	87300	3,35
ACCTGAAACCCAAAAATACC	sgTRA-1374	chr14	22557057	22557080	+	chr14:22557057-22557178	60,11	24	126	0	1659	1285	1	19,75	148,07	0	1816,97	1233,61	1,12	19,75	1233,6	5,9
ATCGGTCCTGCCAGGGCCAG	sgTRA-634	chr14	22549453	22549476	+	chr14:22549435-22549504	55,25	4673	3018	3853	36528	13236	78847	3845,01	3546,51	3548,1	40006,17	12706,71	88290,96	3548,1	40006	3,49
CCCTGATCCAAAGATTATCT	sgTRA-148	chr14	22543195	22543218	+	chr14:22543156-22543259	53,5	273	133	425	1	385	383	224,63	156,29	391,37	1,1	369,6	428,87	96,69	3223,7	5,04
TGCTAAGCGGAAGCTTTTAG	sgTRA-871	chr14	22552309	22552332	-	chr14:22552309-22552378	51,33	3596	2079	3444	22524	34296	52545	2958,84	2443,07	3171,47	24668,72	32924,55	58838,61	2958,8	32925	3,48
ATCCTCCTCCTGAAAGTGGC	sgTRA-739	chr14	22550600	22550623	+	chr14:22550563-22550654	50,31	1727	1518	932	17540	27327	17270	1421	1783,83	858,25	19210,15	26234,23	19338,53	1421	19339	3,77
CATCACATCCCTAACAGTCC	sgTRA-794	chr14	22551535	22551558	-	chr14:22551481-22551560	48,94	17911	16586	25698	8016	4866	2994	14737,43	19490,54	23664,45	8779,28	4671,42	3352,61	2916,6	31212	3,42
ACAAGCAACAGTACTCACAT	sgTRA-689	chr14	22550086	22550109	+	chr14:22550074-22550122	43,97	1002	964	1030	11756	35652	3135	824,46	1132,82	948,49	12875,4	34226,33	3510,5	948,49	12875	3,76
CTTCATTCTACTTACTTGGC	sgTRA-151	chr14	22543232	22543255	-	chr14:22543156-22543259	41,27	241	194	385	4125	10072	1832	198,3	227,97	354,53	4517,78	9669,24	2051,43	227,97	4517,8	4,3
CGCAGCCCTGTTTTCATCTT	sgTRA-1875	chr14	22564269	22564292	-	chr14:22564241-22564352	40,71	2685	985	1188	2413	30435	12310	2209,26	1157,49	1093,99	2642,76	29217,95	13784,44	1157,5	13784	3,57
CTTCAAGAGCAACAGTGCTG	sgTRA-507	chr14	22547671	22547694	+	chr14:22547640-22547717	39,43	1988	1155	2624	26956	17784	2744	1635,76	1357,26	2416,36	29522,73	17072,84	3072,66	1635,8	17073	3,38
CCTTGCGCCCAGCGCAGTGA	sgTRA-1402	chr14	22557269	22557292	+	chr14:22557247-22557339	38,87	1895	1848	1667	120	0	431	1559,23	2171,62	1535,09	131,43	0	482,62	3883,8	31143	3
AAAGTCAGATTTGTTGCTCC	sgTRA-509	chr14	22547694	22547717	-	chr14:22547640-22547717	38,68	409	795	277	7246	5792	2	336,53	934,22	255,08	7935,96	5560,39	2,24	336,53	5560,4	4,04
TTCAAAACCTGTCAGTGATT	sgTRA-736	chr14	22550571	22550594	+	chr14:22550563-22550654	38,26	4353	1383	2897	59346	24478	17397	3581,71	1625,19	2667,75	64996,89	23499,16	19480,74	2667,8	23499	3,14
ATCCTGTTCTCCTGCCTTGT	sgTRA-190	chr14	22543975	22543998	+	chr14:22543943-22544000	37,45	1876	2741	3370	23447	17851	55071	1543,6	3221	3103,32	25679,61	17137,16	61667,17	3103,3	25680	3,05
AGAGCAACAGTGCTGTGGCC	sgTRA-508	chr14	22547676	22547699	+	chr14:22547640-22547717	36,88	1211	1122	1405	58470	14190	5202	996,43	1318,48	1293,82	64037,48	13622,56	5825,07	1293,8	13623	3,4
GCCATTCACCACAAACACTG	sgTRA-1794	chr14	22561920	22561943	-	chr14:22561886-22561968	35,91	6113	5102	4819	31967	55231	15625	5029,86	5995,46	4437,66	35010,88	53022,39	17496,5	5029,9	35011	2,8
CCAGAGGATGTGGCTTCTGC	sgTRA-1292	chr14	22556503	22556526	+	chr14:22556439-22556536	34,06	2956	982	2648	9754	537	8304	2432,24	1153,97	2438,46	10682,77	515,53	9298,62	2342	19326	3,04
AACGGCATCTGTTGTGTGCC	sgTRA-1199	chr14	22555689	22555712	-	chr14:22555651-22555712	34,02	1846	1961	2903	13281	19880	45437	1518,92	2304,41	2673,28	14545,61	19085,03	50879,25	2304,4	19085	3,05
GGCCCACCTGGTATGTCAGA	sgTRA-1105	chr14	22554871	22554894	+	chr14:22554834-22554931	33,74	1416	1512	1366	11254	401	25975	1165,11	1776,78	1257,9	12325,6	384,96	29086,17	1257,9	12326	3,29
TGGATATTAGTTATCCCCAT	sgTRA-1662	chr14	22560139	22560162	-	chr14:22560090-22560207	33,27	12807	13470	12903	56138	27160	76006	10537,78	15828,86	11881,95	61483,42	26073,91	85109,67	11882	61483	2,37
TTCTGCGGGAGAGCTTCAAA	sgTRA-1289	chr14	22556489	22556512	-	chr14:22556439-22556536	32,57	8890	3849	5092	35466	31900	24459	7314,82	4523,04	4689,06	38843,05	30624,37	27388,59	4689,1	30624	2,71
TCTAGTGCTTTAGATCCCTA	sgTRA-285	chr14	22545248	22545271	-	chr14:22545233-22545318	32,34	1294	756	1482	9629	26077	3715	1064,72	888,39	1364,73	10545,87	25034,22	4159,97	1064,7	10546	3,31
CTGACAGGTTTTGAAAGTTT	sgTRA-735	chr14	22550563	22550586	-	chr14:22550563-22550654	31,82	938	622	1109	5041	8630	7973	771,8	730,92	1021,24	5521	8284,9	8927,97	771,8	8284,9	3,42
TGAGACACGGGTTGAAAACT	sgTRA-1836	chr14	22563145	22563168	-	chr14:22563145-22563255	31,55	4534	2837	6055	11795	26314	41435	3730,64	3333,82	5575,85	12918,11	25261,74	46397,91	3730,6	25262	2,76
TAGAAAAAAGATTCAGGCAA	sgTRA-1031	chr14	22553932	22553955	+	chr14:22553902-22553972	31,53	19080	11730	16042	63207	98190	8607	15699,3	13784,16	14772,55	69225,53	94263,53	9637,91	14773	69226	2,23
ACCCGGCCACTTTCAGGAGG	sgTRA-741	chr14	22550602	22550625	-	chr14:22550563-22550654	30,66	904	919	872	7521	10300	7315	743,82	1079,94	803	8237,14	9888,12	8191,16	803	8237,1	3,36
TTCAGGCCTGTTAAATCCCA	sgTRA-1697	chr14	22560658	22560681	-	chr14:22560641-22560712	29,59	4712	4577	3845	22463	22153	46880	3877,1	5378,52	3540,73	24601,91	21267,13	52495,09	3877,1	24602	2,67
GGGAAATCTATCACATTACC	sgTRA-448	chr14	22546997	22547020	-	chr14:22546905-22547020	28,84	466	790	467	0	6560	4486	383,43	928,34	430,05	0	6297,68	5023,31	430,05	5023,3	3,54
CAGAAACGCAATGGGGCTTG	sgTRA-1813	chr14	22562103	22562126	+	chr14:22562040-22562151	28,39	20246	12964	20747	48720	72732	66013	16658,7	15234,25	19105,23	53359,09	69823,55	73919,75	16659	69824	2,07
CCTGCTTCATTCTACTTACT	sgTRA-152	chr14	22543236	22543259	-	chr14:22543156-22543259	28,09	1358	918	1373	11325	10025	6519	1117,38	1078,76	1264,35	12403,36	9624,12	7299,82	1117,4	9624,1	3,11
CCAGCCTAATTCCGAACCCA	sgTRA-1420	chr14	22557444	22557467	+	chr14:22557371-22557479	27,39	910	948	1028	0	85	0	748,76	1114,01	946,65	0	81,6	0	2312,9	15855	2,78
GAATCTTCCTCTCTGGAGTT	sgTRA-100	chr14	22542689	22542712	+	chr14:22542628-22542719	27,04	41487	23039	32989	110027	106621	94963	34136,1	27073,59	30378,49	120503,7	102357,38	106337,26	30378	106340	1,81
AAAGGCACGAGTGTATGATG	sgTRA-1426	chr14	22557484	22557507	-	chr14:22557474-22557567	26,9	5208	2707	3679	17381	21451	66019	4285,22	3181,05	3387,87	19036,01	20593,21	73926,47	3387,9	20593	2,6
CCAAGAGGCCACAGCGGTTA	sgTRA-732	chr14	22550525	22550548	-	chr14:22550451-22550563	26,13	2750	1772	1996	26364	14707	8795	2262,74	2082,31	1838,05	28874,36	14118,89	9848,43	2082,3	14119	2,76
TTAATCTGCTCATGACGCTG	sgTRA-745	chr14	22550625	22550648	+	chr14:22550563-22550654	25,89	1509	1896	2680	17426	15323	6485	1241,63	2228,03	2467,92	19085,29	14710,26	7261,75	2228	14710	2,72
CCACTTTCAGGAGGAGGATT	sgTRA-738	chr14	22550596	22550619	-	chr14:22550563-22550654	25,73	609	340	547	7395	3793	4504	501,09	399,54	503,71	8099,15	3641,32	5043,47	501,09	5043,5	3,33
CCCTCGCCGCGTTGCCCAGG	sgTRA-1258	chr14	22556235	22556258	+	chr14:22556206-22556327	24,56	435	32	383	0	0	0	357,92	37,6	352,69	0	0	0	4383,3	23068	2,4
TTCGGAACCCAATCACTGAC	sgTRA-737	chr14	22550578	22550601	-	chr14:22550563-22550654	23,91	1310	1360	651	7438	8164	10619	1077,89	1598,16	599,48	8146,24	7837,53	11890,9	1077,9	8146,2	2,92
GGCAGTGACAAGCAGCAATA	sgTRA-826	chr14	22551821	22551844	-	chr14:22551793-22551902	23,83	7093	5304	6191	25408	23110	29777	5836,22	6232,84	5701,09	27827,33	22185,87	33343,56	5836,2	27827	2,25
ATGCCAGAGATTCCACCACT	sgTRA-1020	chr14	22553758	22553781	+	chr14:22553675-22553796	23,38	4269	4138	3667	1533	27395	16823	3512,59	4862,65	3376,82	1678,97	26299,51	18837,99	3512,6	18838	2,42
TAGACCAAGGACTCTCTCCT	sgTRA-676	chr14	22549913	22549936	+	chr14:22549861-22549936	23,18	2679	2351	2854	13809	17483	8	2204,32	2762,71	2628,16	15123,88	16783,88	8,96	2628,2	15124	2,52
ACACTTAGTCTTAGGGGGCC	sgTRA-1636	chr14	22559634	22559657	-	chr14:22559579-22559677	22,75	1420	797	1588	7550	13954	6	1168,4	936,57	1462,34	8268,91	13396	6,72	1168,4	8268,9	2,82
GAGAATCAAAATCGGTGAAT	sgTRA-503	chr14	22547572	22547595	-	chr14:22547572-22547619	22,08	4218	3095	3525	15368	70995	15918	3470,63	3637	3246,06	16831,33	68156,02	17824,59	3470,6	17825	2,36
GGCCAACATGCCAGGCTGGG	sgTRA-1311	chr14	22556631	22556654	+	chr14:22556548-22556654	21,53	3924	2220	2257	28328	8328	12640	3228,72	2608,77	2078,4	31025,37	7994,98	14153,97	2608,8	14154	2,44
TTTTCATCTTGGGTGCTGTT	sgTRA-1872	chr14	22564259	22564282	-	chr14:22564241-22564352	21,07	1654	2250	2238	8254	12187	26113	1360,94	2644,02	2060,9	9039,94	11699,66	29240,7	2060,9	11700	2,5
TCCAGAGGATGTGGCTTCTG	sgTRA-1293	chr14	22556504	22556527	-	chr14:22556439-22556536	20,47	8758	6126	5720	26449	69460	15777	7206,21	7198,78	5267,36	28967,46	66682,4	17666,7	7198,8	28967	2,01
TTAGGAAAAGCTCTTTTCCG	sgTRA-1392	chr14	22557198	22557221	+	chr14:22557180-22557238	20,4	5533	6443	4817	1782	26388	18290	4552,63	7571,3	4435,82	1951,68	25332,78	20480,7	4552,6	20481	2,17
GATTCTAGAGCACAGCAAAT	sgTRA-1861	chr14	22564022	22564045	-	chr14:22564022-22564136	19,96	725	596	504	4162	2	4847	596,54	700,37	464,12	4558,3	1,92	5427,55	596,54	4558,3	2,93
GTCGAGAAAAGCTTTGAAAC	sgTRA-656	chr14	22549660	22549683	+	chr14:22549629-22549722	19,32	398	172	314	2415	1914	4200	327,48	202,12	289,15	2644,95	1837,46	4703,06	289,15	2645	3,19
CAGATGAGGGGTGTGCCCAG	sgTRA-556	chr14	22548259	22548282	+	chr14:22548193-22548310	18,81	1719	1202	1185	1	8422	8607	1414,42	1412,49	1091,23	1,1	8085,22	9637,91	1412,5	8085,2	2,52
GCTGGTACACGGCAGGGTCA	sgTRA-500	chr14	22547515	22547538	-	chr14:22547484-22547556	18,6	3618	2382	3798	12673	313	13280	2976,94	2799,14	3497,45	13879,71	300,48	14870,62	2976,9	13880	2,22
GGCAGTGACCTGCGGCAGAC	sgTRA-891	chr14	22552439	22552462	+	chr14:22552378-22552470	18,47	3668	2310	3402	12732	10	13726	3018,08	2714,53	3132,79	13944,33	9,6	15370,04	3018,1	13944	2,21
CTACCTCCGTGAGCCATGTG	sgTRA-1237	chr14	22556095	22556118	+	chr14:22556003-22556121	18,29	2341	2337	1868	4691	35714	8861	1926,21	2746,26	1720,18	5137,67	34285,85	9922,33	1926,2	9922,3	2,36
ATACCACTTGAGGACAGGAC	sgTRA-225	chr14	22544426	22544449	-	chr14:22544423-22544459	17,58	2376	848	1078	1	6174	6354	1955,01	996,5	992,69	1,1	5927,11	7115,05	996,5	5927,1	2,57
GACACCTTCTTCCCCAGCCC	sgTRA-510	chr14	22547756	22547779	+	chr14:22547756-22547863	16,79	1001	720	1163	2226	9283	4522	823,64	846,09	1070,97	2437,96	8911,79	5063,63	846,09	5063,6	2,58
ACACGGCAGGGTCAGGGTTC	sgTRA-499	chr14	22547509	22547532	-	chr14:22547484-22547556	16,63	4559	2082	3406	12082	7636	18290	3751,21	2446,6	3136,47	13232,44	7330,65	20480,7	3136,5	13232	2,08
CTTTCATACCCACTACTCAC	sgTRA-1460	chr14	22557951	22557974	-	chr14:22557942-22557974	15,74	656	433	244	0	7227	2961	539,77	508,83	224,69	0	6938	3315,66	508,83	3315,7	2,7
TCCTCCTCCTGAAAGTGGCC	sgTRA-740	chr14	22550601	22550624	+	chr14:22550563-22550654	15,67	2659	1099	1253	7271	5367	5826	2187,86	1291,46	1153,85	7963,34	5152,38	6523,81	1291,5	6523,8	2,34
AAGTTTGCAAACAAGCTCCC	sgTRA-1763	chr14	22561649	22561672	+	chr14:22561605-22561713	14,75	1549	1209	1217	6316	6413	1	1274,54	1420,72	1120,7	6917,41	6156,55	1,12	1274,5	6156,6	2,27
GTGCTACCCAGAGAGGCCTC	sgTRA-1263	chr14	22556297	22556320	-	chr14:22556206-22556327	14,59	21860	18891	20601	44556	127601	39792	17986,72	22199,19	18970,79	48798,59	122498,42	44558,12	18971	48799	1,36
ACTTGGCCGGATGCTGAGTC	sgTRA-150	chr14	22543219	22543242	-	chr14:22543156-22543259	14,22	3573	3630	3921	11965	12348	14040	2939,92	4265,69	3610,72	13104,3	11854,22	15721,65	3610,7	13104	1,86
TCGCAGCCCTGTTTTCATCT	sgTRA-1876	chr14	22564270	22564293	-	chr14:22564241-22564352	14,03	1397	1213	1099	1	5710	15125	1149,47	1425,42	1012,03	1,1	5481,67	16936,61	1149,5	5481,7	2,25
AGCTGCCCTTACCTGGGCTG	sgTRA-512	chr14	22547767	22547790	-	chr14:22547756-22547863	13,99	658	266	1213	24007	3274	92	541,41	312,58	1117,01	26292,93	3143,08	103,02	541,41	3143,1	2,54
TCAAAGGGCTGGCGTGGGGC	sgTRA-906	chr14	22552616	22552639	-	chr14:22552595-22552675	13,52	2060	848	1260	12691	5585	1499	1695	996,5	1160,29	13899,43	5361,66	1678,54	1160,3	5361,7	2,21
AGATATGCGAGCAGAGCAGT	sgTRA-1100	chr14	22554840	22554863	-	chr14:22554834-22554931	13,51	915	432	1462	3552	7234	11	752,88	507,65	1346,31	3890,22	6944,72	12,32	752,88	3890,2	2,37
CCCGCAGAAGCCACATCCTC	sgTRA-1291	chr14	22556503	22556526	-	chr14:22556439-22556536	13,42	2016	1993	2938	20776	19308	17259	1658,79	2342,01	2705,51	22754,28	18535,9	19326,21	2432,2	9298,6	1,93
ATGCAAGCCCATAACCGCTG	sgTRA-730	chr14	22550517	22550540	+	chr14:22550451-22550563	13,4	1664	1470	1189	9115	548	5379	1369,16	1727,43	1094,91	9982,92	526,09	6023,27	1369,2	6023,3	2,14
GGGCTGGCTCAGCAACTGTC	sgTRA-396	chr14	22546368	22546391	+	chr14:22546336-22546403	13,37	2180	1559	3206	6833	10173	2	1793,74	1832,01	2952,3	7483,63	9766,2	2,24	1832	7483,6	2,03
GCCTTGCTGCACCTGCGGTT	sgTRA-1308	chr14	22556611	22556634	-	chr14:22556548-22556654	13,33	3771	2397	2960	9705	1986	9236	3102,83	2816,76	2725,77	10629,1	1906,58	10342,25	2816,8	10342	1,88
CACCAAAGCTGCCCTTACCT	sgTRA-515	chr14	22547773	22547796	-	chr14:22547756-22547863	12,77	934	958	920	8364	643	3623	768,51	1125,76	847,2	9160,41	617,29	4056,95	847,2	4056,9	2,26
AGCATCATAGACAAATGCCT	sgTRA-864	chr14	22552233	22552256	-	chr14:22552216-22552316	12,66	1509	1984	1664	5730	9156	4	1241,63	2331,44	1532,32	6275,61	8789,87	4,48	1532,3	6275,6	2,03
TTCCTTTGCCAAATTGCAAC	sgTRA-265	chr14	22545054	22545077	-	chr14:22545009-22545131	12,38	1582	1088	918	4917	6200	0	1301,69	1278,53	845,36	5385,19	5952,07	0	1278,5	5385,2	2,07
TAAACCCGGCCACTTTCAGG	sgTRA-742	chr14	22550605	22550628	-	chr14:22550563-22550654	12,12	3675	2827	1662	6927	10631	14718	3023,84	3322,06	1530,48	7586,58	10205,88	16480,86	3023,8	10206	1,75
AGCAGGGTCACTCTCGCACG	sgTRA-1005	chr14	22553650	22553673	+	chr14:22553604-22553677	12,07	5646	3107	7672	12960	19624	5043	4645,61	3651,1	7064,89	14194,04	18839,27	5647,03	4645,6	14194	1,61
CTCGACCAGCTTGACATCAC	sgTRA-655	chr14	22549643	22549666	-	chr14:22549629-22549722	11,97	9112	5057	7272	21884	19604	16776	7497,49	5942,58	6696,55	23967,78	18820,07	18785,36	6696,5	18820	1,49
AGATCAATCTGAGTGCTGTA	sgTRA-599	chr14	22548971	22548994	+	chr14:22548957-22549002	11,87	7027	6943	5992	15216	14096	17696	5781,92	8158,86	5517,84	16664,86	13532,32	19815,55	5781,9	16665	1,53
CAGGCCTGCTTCTTTTCATA	sgTRA-967	chr14	22553087	22553110	+	chr14:22553007-22553123	11,54	3515	3370	4237	10975	1906	11599	2892,19	3960,15	3901,71	12020,03	1829,78	12988,28	3901,7	12020	1,62
CCAAGGCAGAGCAGGCTGGG	sgTRA-721	chr14	22550451	22550474	-	chr14:22550451-22550563	11,52	2949	1720	1604	12750	7525	5038	2426,48	2021,21	1477,07	13964,05	7224,09	5641,43	2021,2	7224,1	1,84
GGTTGTGGCTATGTGGGTCA	sgTRA-1844	chr14	22563646	22563669	-	chr14:22563619-22563676	11,15	3733	2255	3258	8738	29106	17	3071,57	2649,9	3000,19	9570,03	27942,09	19,04	3000,2	9570	1,67
AGTGCTTCCAAGATAATCTT	sgTRA-145	chr14	22543188	22543211	+	chr14:22543156-22543259	10,89	1590	1538	1051	5493	2344	4443	1308,27	1807,33	967,83	6016,04	2250,27	4975,16	1308,3	4975,2	1,93
TTCGGGTAGGATCCAGTTGG	sgTRA-818	chr14	22551743	22551766	-	chr14:22551718-22551783	10,88	38847	25932	54433	754	1	295	31963,87	30473,21	50125,57	825,8	0,96	330,33	31964	330,33	-6,59
ATCACGGCCATATTCTGGCA	sgTRA-430	chr14	22546710	22546733	+	chr14:22546694-22546765	10,87	5373	3833	5307	14186	13469	4454	4420,98	4504,23	4887,04	15536,78	12930,39	4987,48	4504,2	12930	1,52
TGGCTGTCCTCAGGATGATC	sgTRA-686	chr14	22550041	22550064	-	chr14:22549996-22550073	10,77	264	289	488	4885	1878	187	217,22	339,61	449,38	5350,15	1802,9	209,4	339,61	1802,9	2,4
GAAAGGAGAATCGCTTCCTT	sgTRA-128	chr14	22543037	22543060	+	chr14:22542996-22543076	10,6	1865	1049	1470	5630	5214	2076	1534,55	1232,7	1353,67	6166,08	5005,5	2324,65	1353,7	5005,5	1,89
AGTTTCCCAATGGCTGGCCC	sgTRA-246	chr14	22544851	22544874	-	chr14:22544779-22544884	10,44	34762	23607	22876	0	167	1420	28602,68	27741,06	21065,76	0	160,32	1590,08	27741	160,32	-7,43
ATTCTTCTTCTCAAGACGTG	sgTRA-849	chr14	22552034	22552057	+	chr14:22552032-22552103	10,36	1966	1810	1399	5152	15141	1172	1617,65	2126,97	1288,29	5642,57	14535,53	1312,38	1617,7	5642,6	1,8
CCTGGTGTTGGAGGTTATAG	sgTRA-1768	chr14	22561673	22561696	+	chr14:22561605-22561713	9,99	656	317	374	0	362	0	539,77	372,51	344,4	0	347,52	0	7476,5	18371	1,3
GTGGGAACATAAAGTCCTGC	sgTRA-918	chr14	22552686	22552709	-	chr14:22552684-22552735	9,74	1864	738	1770	5103	5403	2	1533,73	867,24	1629,94	5588,9	5186,94	2,24	1533,7	5186,9	1,76
GCAGGGAGAGGACCCTATAG	sgTRA-581	chr14	22548450	22548473	+	chr14:22548427-22548485	9,7	678	683	1167	2879	1642	3800	557,87	802,61	1074,65	3153,14	1576,34	4255,15	802,61	3153,1	1,97
CTCCCCTCGGCACGTGGCCT	sgTRA-1300	chr14	22556565	22556588	-	chr14:22556548-22556654	9,54	5072	4064	3963	3280	24516	9997	4173,31	4775,69	3649,4	3592,32	23535,64	11194,4	4173,3	11194	1,42
TACCCTGATGCTTGTCCATT	sgTRA-1355	chr14	22556947	22556970	+	chr14:22556877-22556985	9,1	6685	3290	5254	11177	13998	4	5500,51	3866,14	4838,24	12241,27	13438,24	4,48	4838,2	12241	1,34
CCTTGCTGCACCTGCGGTTG	sgTRA-1307	chr14	22556610	22556633	+	chr14:22556548-22556654	9,09	5424	2902	5721	7660	12348	5	4462,95	3410,2	5268,28	8389,38	11854,22	5,6	4370,4	11273	1,37
TGCCCGCAGAACCTGCCCGC	sgTRA-1544	chr14	22558792	22558815	-	chr14:22558772-22558845	9,06	770	1426	1768	4728	5379	6	633,57	1675,72	1628,09	5178,2	5163,9	6,72	1628,1	5163,9	1,66
GTGGCGTGTTCTGGCCTGCG	sgTRA-1547	chr14	22558822	22558845	-	chr14:22558772-22558845	9,03	21674	13376	18988	8	0	101	17833,68	15718,4	17485,43	8,76	0	113,1	17485	8,76	-10,81
TGTGCTTGCTGGGTGGATGG	sgTRA-943	chr14	22552932	22552955	-	chr14:22552932-22553005	9,01	21416	9441	18843	2202	0	0	17621,39	11094,31	17351,9	2411,67	0	0	17352	0	-14,08
ATAATGATCTTGAGATACAT	sgTRA-1833	chr14	22563051	22563074	-	chr14:22563046-22563113	8,98	21607	14579	17899	0	0	0	17778,55	17132,07	16482,6	0	0	0	17132	0	-14,06
ATGGGGATAAAAAGTATAAA	sgTRA-310	chr14	22545514	22545537	+	chr14:22545458-22545537	8,9	24676	13837	18125	0	0	0	20303,77	16260,13	16690,72	0	0	0	16691	0	-14,03
AGCTGGGCCCTCTGCACTGA	sgTRA-1125	chr14	22554985	22555008	-	chr14:22554963-22555063	8,74	9707	8615	10308	18888	22410	11982	7987,06	10123,66	9492,3	20686,5	21513,86	13417,15	9492,3	20687	1,12
AGGCTTTCCACCAAGCTCTG	sgTRA-1628	chr14	22559545	22559568	+	chr14:22559517-22559587	8,72	1647	1249	1414	5024	4546	2	1355,18	1467,72	1302,11	5502,38	4364,21	2,24	1355,2	4364,2	1,69
TACCTCCGTGAGCCATGTGT	sgTRA-1238	chr14	22556096	22556119	+	chr14:22556003-22556121	8,62	18379	10591	17603	0	0	117	15122,51	12445,69	16210,03	0	0	131,01	15123	0	-13,89
CTGTCTGTATACGTGATCCC	sgTRA-1190	chr14	22555552	22555575	+	chr14:22555533-22555624	8,59	657	70	129	0	0	0	540,59	82,26	118,79	0	0	0	9078,1	19762	1,12
AGAGGAAGCACCATTCTAGT	sgTRA-557	chr14	22548277	22548300	+	chr14:22548193-22548310	8,58	15347	12683	18166	0	0	6756	12627,73	14904,05	16728,47	0	0	7565,2	14904	0	-13,86
AAGATCCATCATCTGTGGGA	sgTRA-836	chr14	22551925	22551948	-	chr14:22551907-22551996	8,52	17861	12147	16257	0	32	4676	14696,29	14274,18	14970,54	0	30,72	5236,07	14696	30,72	-8,86
TGTCAGGCTGCCCAAGCATG	sgTRA-368	chr14	22546155	22546178	+	chr14:22546101-22546189	8,43	1766	1840	1801	4558	7282	766	1453,09	2162,22	1658,48	4992,01	6990,8	857,75	1658,5	4992	1,59
GTTGGAGGTTATAGAGGCCA	sgTRA-1764	chr14	22561666	22561689	-	chr14:22561605-22561713	8,18	15649	12940	10926	0	0	8	12876,22	15206,05	10061,4	0	0	8,96	12876	0	-13,65
GTACGTGTTTATACTCTTTA	sgTRA-614	chr14	22549266	22549289	+	chr14:22549170-22549289	8,17	1960	1297	882	1	4763	6742	1612,72	1524,13	812,2	1,1	4572,53	7549,53	1524,1	4572,5	1,58
AGATGTGGGAATGAATGATG	sgTRA-671	chr14	22549776	22549799	+	chr14:22549729-22549840	8,08	13955	10556	14895	0	0	0	11482,38	12404,57	13716,32	0	0	0	12405	0	-13,6
TGGGAGGAAGCTTATGAAGA	sgTRA-1754	chr14	22561429	22561452	-	chr14:22561429-22561527	8,08	14994	10532	14880	174	0	0	12337,28	12376,36	13702,5	190,57	0	0	12376	0	-13,6
GAGTGACCCTGCTGTGATGG	sgTRA-1004	chr14	22553640	22553663	-	chr14:22553604-22553677	8,02	1739	1930	1425	2358	4478	8124	1430,87	2267,98	1312,24	2582,53	4298,93	9097,06	1430,9	4298,9	1,59
GGTCGAGGGTGAGCAAGTGT	sgTRA-1095	chr14	22554790	22554813	+	chr14:22554735-22554821	7,95	17753	11332	11028	466	231	4342	14607,42	13316,46	10155,32	510,37	221,76	4862,07	13316	510,37	-4,7
AAACACCTCCAAATTAAAAG	sgTRA-304	chr14	22545463	22545486	+	chr14:22545458-22545537	7,89	44691	29840	38557	9931	22238	4312	36772,4	35065,58	35505,88	10876,62	21348,74	4828,47	35506	10877	-1,71
ATTACCTCCCAGTTGCAATT	sgTRA-261	chr14	22545046	22545069	+	chr14:22545009-22545131	7,84	4809	4148	7023	8567	11751	26397	3956,91	4874,4	6467,25	9382,74	11281,09	29558,72	4874,4	11281	1,21
AAATCCTCCCATCCAGCTCT	sgTRA-163	chr14	22543367	22543390	+	chr14:22543360-22543443	7,7	7895	9085	11793	0	0	2001	6496,12	10675,96	10859,79	0	0	2240,67	10676	0	-13,38
AGTTGAACTTCTCCCCTATG	sgTRA-766	chr14	22550872	22550895	+	chr14:22550800-22550899	7,68	12251	9050	15185	6327	7	4	10080,3	10634,84	13983,37	6929,45	6,72	4,48	10635	6,72	-10,43
CACTGTGGGGCCAGAAGTGT	sgTRA-1522	chr14	22558611	22558634	-	chr14:22558601-22558677	7,65	2820	1782	2580	6694	7	5459	2320,34	2094,06	2375,84	7331,4	6,72	6112,86	2320,3	6112,9	1,4
GTCAGCTTGGGCACCTCAAA	sgTRA-911	chr14	22552631	22552654	-	chr14:22552595-22552675	7,62	12112	15920	11604	0	641	94	9965,93	18707,91	10685,74	0	615,37	105,26	10686	105,26	-6,65
ACCTACGGTATGAATACTGG	sgTRA-197	chr14	22544060	22544083	+	chr14:22544008-22544084	7,6	7138	5903	3856	18682	13455	2715	5873,25	6936,73	3550,86	20460,89	12916,95	3040,19	5873,2	12917	1,14
GTAAGACAGGGGTCTAGCCT	sgTRA-660	chr14	22549682	22549705	+	chr14:22549629-22549722	7,51	1678	1454	2259	647	10977	4231	1380,68	1708,62	2080,24	708,61	10538,05	4737,77	1708,6	4737,8	1,47
ACAAGACACTTAGTCTTAGG	sgTRA-1637	chr14	22559639	22559662	-	chr14:22559579-22559677	7,49	9430	8402	11868	557	2	13	7759,14	9873,36	10928,85	610,04	1,92	14,56	9873,4	14,56	-9,31
CTTGCTGGTGATCACTAGCT	sgTRA-862	chr14	22552200	22552223	+	chr14:22552114-22552223	7,49	12935	8098	11809	115	287	565	10643,1	9516,12	10874,52	125,95	275,52	632,67	10643	275,52	-5,27
ACAATACCTCGGGTCCAGAT	sgTRA-707	chr14	22550239	22550262	-	chr14:22550157-22550272	7,47	11863	11381	7874	2796	3	2	9761,05	13374,04	7250,91	3062,23	2,88	2,24	9761	2,88	-11,3
ACATCATTGACCAGAGCTCT	sgTRA-523	chr14	22547839	22547862	-	chr14:22547756-22547863	7,39	356	719	267	3325	1252	1	292,92	844,91	245,87	3641,6	1201,93	1,12	292,92	1201,9	2,03
TGTGGCAGCGGAACTCACTA	sgTRA-702	chr14	22550214	22550237	+	chr14:22550157-22550272	7,28	10538	7644	13500	0	1	3650	8670,82	8982,62	12431,71	0	0,96	4087,18	8982,6	0,96	-12,16
GGCGTGCTCCCTGGTGTTGG	sgTRA-1769	chr14	22561681	22561704	-	chr14:22561605-22561713	7,26	9525	7583	10141	0	0	0	7837,31	8910,93	9338,51	0	0	0	8910,9	0	-13,12
CATTCCAATCTGAAGTTATT	sgTRA-566	chr14	22548328	22548351	-	chr14:22548298-22548404	7,23	1093	1115	1211	9510	716	2950	899,34	1310,26	1115,17	10415,54	687,37	3303,34	1115,2	3303,3	1,57
TTCTGACTGGGATGAGTCTG	sgTRA-1242	chr14	22556128	22556151	+	chr14:22556126-22556205	7,16	19911	11508	15198	1899	1	4210	16383,06	13523,28	13995,34	2079,82	0,96	4714,26	13995	2079,8	-2,75
TTGAGGCTTTGCTTATACTA	sgTRA-124	chr14	22542996	22543019	+	chr14:22542996-22543076	7,15	8912	7237	9982	0	0	0	7332,92	8504,34	9192,1	0	0	0	8504,3	0	-13,05
CCAGATTTTCCCCAGGTCTG	sgTRA-119	chr14	22542821	22542844	+	chr14:22542770-22542859	7,14	800	633	551	0	0	0	658,25	743,85	507,4	0	0	0	8467,4	0	-13,05
CAGGACTGTTAGGGATGTGA	sgTRA-795	chr14	22551536	22551559	+	chr14:22551481-22551560	7,12	2740	2482	3437	28498	63002	23704	2254,51	2916,65	3165,02	31211,56	60482,64	26543,16	19491	4671,4	-2,06
ATGGACAAGCATCAGGGTAA	sgTRA-1353	chr14	22556943	22556966	-	chr14:22556877-22556985	7,09	13374	8637	10907	29223	20479	1732	11004,32	10149,51	10043,9	32005,59	19660,08	1939,45	10150	19660	0,95
TGCCGTTCATTTAGGGGTCT	sgTRA-107	chr14	22542746	22542769	-	chr14:22542713-22542777	7,02	9766	8849	7520	0	0	470	8035,61	10398,64	6924,92	0	0	526,29	8035,6	0	-12,97
GATCAGGGGCCACCAGATGC	sgTRA-334	chr14	22545965	22545988	-	chr14:22545931-22546016	6,98	10723	9191	9278	4060	192	281	8823,04	10800,53	8543,81	4446,59	184,32	314,66	8823	314,66	-4,81
GAGGTCTGCAGCACCATAGC	sgTRA-251	chr14	22544920	22544943	-	chr14:22544880-22544943	6,96	9700	6218	8523	0	0	0	7981,3	7306,9	7848,55	0	0	0	7848,6	0	-12,94
TGCAGGGGTCACAGAATCAG	sgTRA-988	chr14	22553482	22553505	-	chr14:22553475-22553585	6,92	1208	1648	2136	4541	6482	2474	993,96	1936,6	1966,97	4973,39	6222,79	2770,33	1936,6	4973,4	1,36
AAATCTTGTGCGCATGTGAG	sgTRA-403	chr14	22546409	22546432	+	chr14:22546397-22546499	6,92	9192	6555	9142	599	1	0	7563,31	7702,91	8418,57	656,04	0,96	0	7702,9	0,96	-11,94
ATCGTCAGACCCGCTCCACC	sgTRA-1411	chr14	22557376	22557399	+	chr14:22557371-22557479	6,91	405	226	411	1151	5	3292	333,24	265,58	378,48	1260,6	4,8	3686,3	333,24	1260,6	1,92
CCTCCAGCGGGCAGGTTCTG	sgTRA-1540	chr14	22558788	22558811	-	chr14:22558772-22558845	6,9	1221	1491	690	0	2	91	1004,66	1752,1	635,4	0	1,92	101,9	7623,4	0	-12,9
GTGTCCAGGAGCCGAGGTAT	sgTRA-627	chr14	22549435	22549458	+	chr14:22549435-22549504	6,89	9488	7167	7920	3374	5	59	7806,86	8422,08	7293,27	3695,27	4,8	66,07	7806,9	66,07	-6,86
GGGGGGAGGTGCTATTGGGG	sgTRA-1345	chr14	22556923	22556946	-	chr14:22556877-22556985	6,89	11890	6208	8235	0	308	0	9783,26	7295,14	7583,34	0	295,68	0	7583,3	0	-12,89
CCAACAAAGCCTGGAGGACA	sgTRA-1221	chr14	22555944	22555967	+	chr14:22555921-22555996	6,83	7137	6303	9811	0	1	11687	5872,43	7406,78	9034,63	0	0,96	13086,82	7406,8	0,96	-11,88
GGCAACACATAAGCCTGTAG	sgTRA-979	chr14	22553411	22553434	-	chr14:22553367-22553463	6,82	9023	8236	7617	0	18	3056	7424,25	9678,29	7014,25	0	17,28	3422,03	7424,3	17,28	-8,67
TTACAGGGTCATACTCACAT	sgTRA-70	chr14	22542256	22542279	-	chr14:22542188-22542306	6,79	11615	6167	6974	0	0	0	9556,99	7246,96	6422,13	0	0	0	7247	0	-12,82
GTAGGAGAGTTCCCTCTGTT	sgTRA-802	chr14	22551672	22551695	-	chr14:22551600-22551720	6,75	9348	7215	8332	168	0	5814	7691,67	8478,49	7672,67	184	0	6510,38	7691,7	184	-5,38
CACCCAGAGAGTTTCCAGCA	sgTRA-412	chr14	22546476	22546499	+	chr14:22546397-22546499	6,71	2256	928	776	576	0	0	1856,27	1090,51	714,59	630,85	0	0	7021,9	2,88	-10,82
ACCAAGAGAGCTTGTAGGAA	sgTRA-78	chr14	22542372	22542395	-	chr14:22542302-22542395	6,69	2877	2007	1995	5214	835	11921	2367,24	2358,47	1837,13	5710,47	801,61	13348,85	2358,5	5710,5	1,28
TTAGTCCATTCTTCTGCCTT	sgTRA-1167	chr14	22555271	22555294	-	chr14:22555235-22555337	6,66	8333	5007	8088	0	0	264	6856,51	5883,83	7447,97	0	0	295,62	6856,5	0	-12,74
CCGAACCCAAGGCCTCCTCC	sgTRA-1416	chr14	22557433	22557456	+	chr14:22557371-22557479	6,66	3599	2830	4181	0	6255	2	2961,31	3325,59	3850,15	0	6004,87	2,24	6970,8	43,81	-7,28
CCACTGTCGGAACAGCTCCG	sgTRA-44	chr14	22541895	22541918	+	chr14:22541866-22541947	6,64	5902	1712	2374	411	0	0	4856,25	2011,81	2186,14	450,14	0	0	6786,3	0	-12,73
AGAGGCGTGCTCCCTGGTGT	sgTRA-1770	chr14	22561684	22561707	-	chr14:22561605-22561713	6,63	10407	5923	5079	67	0	695	8563,03	6960,24	4677,08	73,38	0	778,24	6960,2	73,38	-6,55
AGGGGTCCAAGCTGGTAGGT	sgTRA-878	chr14	22552355	22552378	-	chr14:22552309-22552378	6,63	8187	4034	8282	0	1841	0	6736,38	4740,43	7626,62	0	1767,38	0	6736,4	0	-12,72
GCAGAGCACCGAGAGCTGGA	sgTRA-166	chr14	22543375	22543398	-	chr14:22543360-22543443	6,57	7987	7107	6436	0	0	188	6571,82	8351,58	5926,7	0	0	210,52	6571,8	0	-12,68
TTTCAGATGTGTTCGGCCAG	sgTRA-1531	chr14	22558741	22558764	-	chr14:22558707-22558771	6,57	1782	1629	2849	2204	4973	11067	1466,26	1914,27	2623,55	2413,86	4774,14	12392,56	1914,3	4774,1	1,32
GTGAGGGGCAGTGACGCTTA	sgTRA-1464	chr14	22558074	22558097	-	chr14:22558010-22558098	6,57	7297	7394	7117	389	0	0	6004,08	8688,84	6553,81	426,04	0	0	6553,8	0	-12,68
CCCACAGACCCTGCGAGCCA	sgTRA-1137	chr14	22555096	22555119	-	chr14:22555096-22555188	6,55	1973	1181	1733	209	2672	3	1623,41	1387,82	1595,86	228,9	2565,15	3,36	6507,6	4,8	-10,13
AGGGAGGTTCTCTTTCATCC	sgTRA-posC	chr14	22541008	22541031	+	chr14:22541008-22541077	6,5	6220	3658	3136	0	0	2151	5117,91	4298,59	2887,84	0	0	2408,64	4298,6	0	-12,07
CTGGGTTCAAGTTGGCATTT	sgTRA-154	chr14	22543296	22543319	+	chr14:22543295-22543346	6,5	727	125	480	601	0	842	598,19	146,89	442,02	658,23	0	942,85	6368,6	3,29	-10,54
TCTAGTCTGCATCTCTAAAT	sgTRA-249	chr14	22544880	22544903	-	chr14:22544880-22544943	6,5	5199	3507	4834	0	0	0	4277,81	4121,15	4451,47	0	0	0	4277,8	0	-12,06
GAAAATACCTGGGTTCAAGT	sgTRA-155	chr14	22543303	22543326	-	chr14:22543295-22543346	6,49	5183	3977	2507	0	1033	0	4264,65	4673,45	2308,61	0	991,69	0	4264,6	0	-12,06
ACGGAACCAATGTTTTGAGG	sgTRA-290	chr14	22545337	22545360	-	chr14:22545331-22545397	6,49	4591	3624	4843	0	0	742	3777,54	4258,63	4459,76	0	0	830,87	4258,6	0	-12,06
TATATCTGGTGAGTCATCCC	sgTRA-202	chr14	22544128	22544151	+	chr14:22544090-22544154	6,48	6103	3618	3823	130	0	0	5021,64	4251,58	3520,48	142,38	0	0	4251,6	0	-12,05
GATCTGAAAGTGTTGATTCA	sgTRA-1746	chr14	22561282	22561305	-	chr14:22561282-22561354	6,47	7915	3867	4707	0	3519	2	6512,58	4544,19	4334,52	0	3378,28	2,24	4544,2	2,24	-10,45
CGACCTCCTGCCTTTTGAGG	sgTRA-422	chr14	22546534	22546557	-	chr14:22546498-22546560	6,47	5378	3589	3442	116	0	0	4425,1	4217,51	3169,63	127,05	0	0	4217,5	0	-12,04
AACCATGACGTCATGGAAAT	sgTRA-1280	chr14	22556444	22556467	-	chr14:22556439-22556536	6,47	5907	3282	4567	0	155	0	4860,36	3856,74	4205,6	0	148,8	0	4205,6	0	-12,04
CCATTCTGCTGTGATTCCCT	sgTRA-182	chr14	22543560	22543583	+	chr14:22543543-22543655	6,46	2189	2002	1565	0	0	0	1801,14	2352,59	1441,16	0	0	0	4181,1	0	-12,03
GCTTCTGACTGGGATGAGTC	sgTRA-1240	chr14	22556126	22556149	+	chr14:22556126-22556205	6,45	373	371	391	1356	1325	0	306,91	435,97	360,06	1485,12	1272,02	0	360,06	1272	1,82
TTGTCTCACAAATTCGTGGC	sgTRA-902	chr14	22552566	22552589	+	chr14:22552479-22552590	6,44	6722	5265	8930	0	0	0	5530,96	6187,01	8223,34	0	0	0	6187	0	-12,6
CTCACATAGGCTGTGGGCAA	sgTRA-692	chr14	22550099	22550122	+	chr14:22550074-22550122	6,44	7508	5663	6431	0	0	6395	6177,69	6654,7	5922,1	0	0	7160,97	6177,7	0	-12,59
GAGGGAGGCGGCTCAGCGGT	sgTRA-1324	chr14	22556716	22556739	-	chr14:22556659-22556757	6,44	5035	3225	5141	0	0	0	4142,87	3789,76	4734,18	0	0	0	4142,9	0	-12,02
TTGGGTTGCTATATATGGGG	sgTRA-1868	chr14	22564241	22564264	-	chr14:22564241-22564352	6,44	3737	4187	4487	0	0	7065	3074,86	4920,23	4131,93	0	0	7911,22	4131,9	0	-12,01
AATGAAGCCAGGCAAGAGCA	sgTRA-621	chr14	22549332	22549355	+	chr14:22549290-22549401	6,43	7538	5272	5578	2	12650	17	6202,38	6195,23	5136,6	2,19	12144,15	19,04	6195,2	19,04	-8,27
GTTGCTAAATTTCATGTGGG	sgTRA-1575	chr14	22559030	22559056	-	chr14:22558960-22559060	6,43	5384	4855	4382	2	9721	2	4430,03	5705,21	4035,24	2,19	9332,27	2,24	4430	2,24	-10,42
AGGATATTTTACAGTGTTTC	sgTRA-762	chr14	22550834	22550857	-	chr14:22550800-22550899	6,42	6885	4091	4520	9137	3376	37086	5665,08	4807,42	4162,32	10007,02	3241	41528	4807,4	10007	1,06
TGGGCATTGCTTAACCTGGA	sgTRA-1133	chr14	22555017	22555040	+	chr14:22554963-22555063	6,42	7996	4383	6657	0	5005	4	6579,22	5150,55	6130,21	0	4804,86	4,48	6130,2	4,48	-10,13
AGAAACAGTGAGCCTTGTTC	sgTRA-533	chr14	22547925	22547948	+	chr14:22547858-22547975	6,42	5674	3479	3431	0	86	0	4668,65	4088,24	3159,5	0	82,56	0	4088,2	0	-12
GGTACTGGACAGCACTGCAG	sgTRA-344	chr14	22546026	22546049	-	chr14:22546023-22546096	6,42	4960	3925	3336	122	0	0	4081,16	4612,35	3072,01	133,62	0	0	4081,2	0	-12
AAAAAATAGATTTCTCCTGT	sgTRA-1757	chr14	22561502	22561527	-	chr14:22561429-22561527	6,41	5134	1759	4414	0	0	1518	4224,33	2067,04	4064,71	0	0	1699,82	4064,7	0	-11,99
TCCCTATCATTGCATGAAGG	sgTRA-1730	chr14	22561069	22561092	-	chr14:22561062-22561169	6,4	4233	3450	10012	0	0	118	3482,97	4054,16	9219,72	0	0	132,13	4054,2	0	-11,99
TTTAGGAAGGCTTTGAAAAT	sgTRA-1563	chr14	22558960	22558983	-	chr14:22558960-22559060	6,38	4548	4223	4345	0	0	0	3742,16	4962,53	4001,17	0	0	0	4001,2	0	-11,97
TGACGTCATGGAAATGGGAG	sgTRA-1276	chr14	22556439	22556462	-	chr14:22556439-22556536	6,38	3244	3937	4344	0	0	0	2669,21	4626,45	4000,25	0	0	0	4000,2	0	-11,97
GGCATTGTGTCAGACTGGTG	sgTRA-1018	chr14	22553740	22553763	-	chr14:22553675-22553796	6,38	7295	6654	2606	0	0	1861	6002,43	7819,25	2399,78	0	0	2083,9	6002,4	0	-12,55
GTGCTGACAACCCTGGGAAA	sgTRA-1895	chr14	22564726	22564749	-	chr14:22564716-22564756	6,38	3170	4152	5222	1	12964	7	2608,32	4879,1	4808,77	1,1	12445,59	7,84	4808,8	7,84	-9,09
AATCCCACTGATTAGTGGGG	sgTRA-1568	chr14	22558982	22559005	+	chr14:22558960-22559060	6,38	9620	3651	6514	0	0	0	7915,47	4290,36	5998,53	0	0	0	5998,5	0	-12,55
CGATCAAGCCTGGTATTTTT	sgTRA-1375	chr14	22557065	22557088	-	chr14:22557057-22557178	6,36	4807	3854	3738	0	0	826	3955,27	4528,91	3442,2	0	0	924,93	3955,3	0	-11,95
GTTAAACCTAAAGCCAGTTA	sgTRA-1088	chr14	22554735	22554758	+	chr14:22554735-22554821	6,36	3810	3361	5885	0	0	588	3134,92	3949,58	5419,3	0	0	658,43	3949,6	0	-11,95
AGCTATCAATCTTGGCCAAG	sgTRA-480	chr14	22547285	22547308	-	chr14:22547210-22547308	6,36	12329	11511	16504	245	8951	2838	10144,48	13526,81	15197,99	268,33	8593,06	3177,92	13527	3177,9	-2,09
AGGGAAACGCAAGTAACAGG	sgTRA-1733	chr14	22561087	22561110	+	chr14:22561062-22561169	6,36	3368	3753	4278	0	0	0	2771,24	4410,22	3939,47	0	0	0	3939,5	0	-11,94
GGTGCAAGTCACCGAGGGGC	sgTRA-1312	chr14	22556659	22556682	-	chr14:22556659-22556757	6,36	5997	3350	3411	0	0	0	4934,42	3936,65	3141,08	0	0	0	3936,7	0	-11,94
TCTTAATCATAAATTCGGGT	sgTRA-820	chr14	22551756	22551779	-	chr14:22551718-22551783	6,35	4623	4578	4270	0	0	0	3803,87	5379,7	3932,1	0	0	0	3932,1	0	-11,94
GGCCACCTCTCCAGTCACTT	sgTRA-1507	chr14	22558438	22558461	+	chr14:22558438-22558522	6,35	3641	5605	4267	0	0	0	2995,87	6586,55	3929,34	0	0	0	3929,3	0	-11,94
GGAGACTCTAGCCAGGATTG	sgTRA-776	chr14	22551082	22551105	-	chr14:22551071-22551150	6,35	3121	3813	4266	0	0	0	2568	4480,73	3928,42	0	0	0	3928,4	0	-11,94
ACCAGGAGCAAGTGGGTCGA	sgTRA-1093	chr14	22554776	22554799	+	chr14:22554735-22554821	6,34	4454	3327	4365	0	372	0	3664,82	3909,62	4019,59	0	357,12	0	3909,6	0	-11,93
GTTGCCACTTACGAAATGTC	sgTRA-981	chr14	22553428	22553451	+	chr14:22553367-22553463	6,34	4743	3492	2467	0	0	506	3902,61	4103,52	2271,78	0	0	566,61	3902,6	0	-11,93
CTGCCTGACATTCACGGCAG	sgTRA-828	chr14	22551839	22551862	+	chr14:22551793-22551902	6,32	7097	3279	2288	674	0	0	5839,51	3853,22	2106,94	738,18	0	0	3853,2	0	-11,91
CTGGGCAACGCGGCGAGGGG	sgTRA-1259	chr14	22556237	22556260	-	chr14:22556206-22556327	6,32	338	340	450	0	1639	1	278,11	399,54	414,39	0	1573,46	1,12	3124,6	6950,4	1,15
GTTTTGAAGCCCAAGATGAA	sgTRA-1777	chr14	22561747	22561770	+	chr14:22561711-22561809	6,31	7110	4928	3385	1069	0	0	5850,21	5790,99	3117,14	1170,79	0	0	5791	0	-12,5
AAAACTCCAGGCTGGGTGCG	sgTRA-789	chr14	22551174	22551197	+	chr14:22551158-22551197	6,3	8651	4377	7203	284	608	0	7118,17	5143,5	6633,01	311,04	583,69	0	6633	311,04	-4,41
AGTTGTCAGCAAGACGACTG	sgTRA-785	chr14	22551125	22551148	-	chr14:22551071-22551150	6,3	7028	4819	6735	0	6690	3	5782,74	5662,9	6202,04	0	6422,48	3,36	5782,7	3,36	-10,37
CCTGCCATTCTTTGCAGTGG	sgTRA-1791	chr14	22561887	22561910	+	chr14:22561886-22561968	6,3	1614	635	1056	0	0	0	1328,02	746,2	972,44	0	0	0	4464,6	5,6	-9,4
GGCTGCGGCTTCACACAGCC	sgTRA-1494	chr14	22558360	22558383	+	chr14:22558360-22558440	6,3	6551	5309	6262	1	2304	0	5390,26	6238,71	5766,47	1,1	2211,87	0	5766,5	1,1	-11,43
TCAGAGGAGACCCGGACTGC	sgTRA-1047	chr14	22554088	22554111	+	chr14:22554039-22554111	6,29	4506	4263	4120	0	974	0	3707,6	5009,54	3793,97	0	935,05	0	3794	0	-11,89
GGTTACCAAGAGGGGCAAGT	sgTRA-1286	chr14	22556463	22556486	+	chr14:22556439-22556536	6,29	3515	2628	3402	44	25061	6135	2892,19	3088,22	3132,79	48,19	24058,85	6869,82	3088,2	6869,8	1,15
AAGGCCTTATATCGAGTAAA	sgTRA-440	chr14	22546905	22546928	+	chr14:22546905-22547020	6,27	4550	2026	4688	0	0	0	3743,81	2380,79	4317,03	0	0	0	3743,8	0	-11,87
TGTGGTCCAGCTGAGGTGAG	sgTRA-749	chr14	22550649	22550672	+	chr14:22550642-22550705	6,27	6636	4719	7120	69	1	1827	5460,2	5545,39	6556,57	75,57	0,96	2045,83	5545,4	75,57	-6,18
GAGCTAGGGCTGATTCTCTG	sgTRA-1342	chr14	22556896	22556919	+	chr14:22556877-22556985	6,27	600	368	470	0	1496	1393	493,69	432,44	432,81	0	1436,18	1559,85	432,81	1436,2	1,73
CGCTGCTGCCCCCATGCGGG	sgTRA-1385	chr14	22557112	22557135	-	chr14:22557057-22557178	6,27	8154	5168	5522	263	188	0	6709,23	6073,02	5085,03	288,04	180,48	0	6073	180,48	-5,06
ACGCGCTTCCTTCTGGAAGC	sgTRA-1514	chr14	22558525	22558548	-	chr14:22558525-22558592	6,27	4527	3159	4782	504	1	0	3724,88	3712,2	4403,59	551,99	0,96	0	3724,9	0,96	-10,89
ATTGAGGGAGTGCCTCCTAA	sgTRA-1653	chr14	22559758	22559781	-	chr14:22559689-22559809	6,26	4511	3099	5044	0	821	0	3711,72	3641,7	4644,85	0	788,17	0	3711,7	0	-11,86
TGGGATGTCGGCCTGAGGTT	sgTRA-1148	chr14	22555159	22555182	-	chr14:22555096-22555188	6,26	3735	3153	4596	0	0	26	3073,21	3705,15	4232,31	0	0	29,11	3705,2	0	-11,86
AAACCCCGCCTTTGTGAAGG	sgTRA-1010	chr14	22553683	22553706	-	chr14:22553675-22553796	6,25	6840	6620	5597	0	0	2075	5628,05	7779,29	5154,09	0	0	2323,53	5628,1	0	-12,46
GGTCACAGAGGCGTGCTCCC	sgTRA-1771	chr14	22561690	22561713	-	chr14:22561605-22561713	6,24	4451	1673	6517	0	0	0	3662,35	1965,98	6001,29	0	0	0	3662,3	0	-11,84
CCACTGACCCTGCCAGAATA	sgTRA-432	chr14	22546717	22546740	+	chr14:22546694-22546765	6,23	1201	184	1023	0	0	0	988,2	216,22	942,05	0	0	0	3655,8	0	-11,84
GGGGAACCATGGAGTTATTC	sgTRA-958	chr14	22553012	22553035	-	chr14:22553007-22553123	6,23	4921	3103	3304	0	0	50	4049,07	3646,4	3042,55	0	0	55,99	3646,4	0	-11,83
AGTAAAGGATTACCTGCTCC	sgTRA-1893	chr14	22564686	22564709	+	chr14:22564617-22564709	6,23	3299	3732	3958	0	854	0	2714,46	4385,55	3644,79	0	819,85	0	3644,8	0	-11,83
GGGAGCTGCTTAGGGTGGTT	sgTRA-1674	chr14	22560249	22560272	-	chr14:22560204-22560304	6,23	12575	8217	10751	467	4257	1508	10346,89	9655,96	9900,24	511,47	4086,77	1688,62	9900,2	1688,6	-2,55
TTATGGGTGGTCCCGTGGCG	sgTRA-883	chr14	22552395	22552418	-	chr14:22552378-22552470	6,23	5287	3096	3437	0	0	0	4350,22	3638,17	3165,02	0	0	0	3638,2	0	-11,83
AGGCCGAGACCACCAATCAG	sgTRA-528	chr14	22547870	22547893	-	chr14:22547858-22547975	6,2	7625	3923	8705	2299	0	255	6273,96	4610	8016,15	2517,91	0	285,54	6274	285,54	-4,45
CTTGCTCCTGGTGTCAGCTT	sgTRA-913	chr14	22552643	22552666	-	chr14:22552595-22552675	6,2	4177	3053	5552	312	0	0	3436,9	3587,64	5112,65	341,71	0	0	3587,6	0	-11,81
ATTGGAATGTGTTTTAACTC	sgTRA-567	chr14	22548342	22548365	+	chr14:22548298-22548404	6,2	4354	2415	5032	196	0	0	3582,53	2837,91	4633,8	214,66	0	0	3582,5	0	-11,81
ATATGAACAGATAAATACAG	sgTRA-21	chr14	22541451	22541474	-	chr14:22541367-22541474	6,2	5513	3543	6056	2	12306	11	4536,18	4163,45	5576,77	2,19	11813,9	12,32	4536,2	12,32	-8,41
TACCAACGCCCAGGGTGGGA	sgTRA-954	chr14	22552980	22553003	+	chr14:22552932-22553005	6,19	4333	2793	4830	0	11	0	3565,25	3282,11	4447,79	0	10,56	0	3565,3	0	-11,8
CCTAAAGCCAGTTAGGGCAG	sgTRA-1089	chr14	22554741	22554764	-	chr14:22554735-22554821	6,19	2740	803	1446	1	0	4336	2254,51	943,62	1331,57	1,1	0	4855,35	5471,8	0	-12,42
CTGTTTCCTCCTCAAAAGGC	sgTRA-420	chr14	22546528	22546551	+	chr14:22546498-22546560	6,18	5026	2449	3906	0	1367	1	4135,47	2877,87	3596,91	0	1312,34	1,12	3596,9	1,12	-10,73
GTCTGTTCGCTCTGGAAATG	sgTRA-1554	chr14	22558891	22558914	+	chr14:22558841-22558951	6,18	4975	1816	3843	0	1227	0	4093,5	2134,02	3538,89	0	1177,93	0	3538,9	0	-11,79
CGGAGACTCTAGCCAGGATT	sgTRA-777	chr14	22551083	22551106	-	chr14:22551071-22551150	6,18	5748	4473	6938	63	7326	4	4729,54	5256,31	6388,98	69	7033,04	4,48	5256,3	69	-6,23
CAGGAGCCCACACACATGGG	sgTRA-889	chr14	22552418	22552441	+	chr14:22552378-22552470	6,18	4685	2579	3835	0	1507	0	3854,89	3030,63	3531,53	0	1446,74	0	3531,5	0	-11,79
AGCTTCTGGTGAGCAGTGAA	sgTRA-1717	chr14	22560832	22560855	+	chr14:22560780-22560855	6,18	4126	3004	4706	0	0	140	3394,93	3530,06	4333,6	0	0	156,77	3530,1	0	-11,79
CAACACATAAGCCTGTAGAG	sgTRA-977	chr14	22553409	22553432	-	chr14:22553367-22553463	6,18	9350	5402	6955	320	27	91265	7693,32	6348	6404,63	350,47	25,92	102196,33	6404,6	350,47	-4,19
AGCTAAGAAAGAGTCAGCGA	sgTRA-1669	chr14	22560184	22560207	-	chr14:22560090-22560207	6,17	5580	5367	5440	0	412	39	4591,3	6306,87	5009,52	0	395,52	43,67	5009,5	43,67	-6,81
AACCCAGGTATTTTCCTCTG	sgTRA-156	chr14	22543311	22543334	+	chr14:22543295-22543346	6,17	3900	2982	7292	1281	0	0	3208,98	3504,21	6714,96	1402,98	0	0	3504,2	0	-11,78
GCCCAGACACACAGCATAGC	sgTRA-853	chr14	22552080	22552103	-	chr14:22552032-22552103	6,17	4242	2980	4242	0	0	1455	3490,38	3501,86	3906,32	0	0	1629,27	3501,9	0	-11,77
TTACCGGAGGATTAGCATGT	sgTRA-416	chr14	22546501	22546524	-	chr14:22546498-22546560	6,16	3425	3067	3795	0	1	0	2818,14	3604,09	3494,69	0	0,96	0	3494,7	0	-11,77
AGCTTGAAACTCATCATTCT	sgTRA-1865	chr14	22564177	22564200	+	chr14:22564177-22564224	6,16	2132	3128	3792	0	0	16	1754,24	3675,78	3491,93	0	0	17,92	3491,9	0	-11,77
TATCACGGCCATATTCTGGC	sgTRA-429	chr14	22546709	22546732	+	chr14:22546694-22546765	6,16	668	1137	770	3338	2169	2	549,64	1336,11	709,07	3655,84	2082,26	2,24	709,07	2082,3	1,55
AAAATGAAGTACCACTTCAG	sgTRA-1030	chr14	22553903	22553926	-	chr14:22553902-22553972	6,16	2747	1482	1563	0	10651	3801	2260,27	1741,53	1439,32	0	10225,08	4256,27	1741,5	4256,3	1,29
GCTACCAAGACCCAAAGCTG	sgTRA-946	chr14	22552955	22552978	+	chr14:22552932-22553005	6,15	6566	4759	3981	12	0	374	5402,6	5592,4	3665,97	13,14	0	418,8	5402,6	13,14	-8,58
CGCTTAGCAGGCTATGCTGA	sgTRA-874	chr14	22552322	22552345	+	chr14:22552309-22552378	6,15	1521	1504	1435	0	0	0	1251,5	1767,38	1321,44	0	0	0	3469	0	-11,76
GGGCAGCTTAGAAAGAACTG	sgTRA-1000	chr14	22553562	22553585	-	chr14:22553475-22553585	6,15	8581	4556	4283	0	0	0	7060,57	5353,85	3944,07	0	0	0	5353,8	0	-12,39
AGGAAAGTGGGGATTAGTAG	sgTRA-1207	chr14	22555791	22555814	+	chr14:22555721-22555825	6,15	16578	7633	13560	4523	4	2690	13640,62	8969,69	12486,96	4953,68	3,84	3012,2	12487	3012,2	-2,05
CCCTCAGATCCTATCACCTT	sgTRA-1562	chr14	22558928	22558951	+	chr14:22558841-22558951	6,14	613	726	381	0	0	0	504,39	853,14	350,85	0	0	0	3444	0	-11,75
TTTAACAGCCTCGGACATGA	sgTRA-1086	chr14	22554718	22554741	-	chr14:22554664-22554742	6,14	4179	1928	4697	320	0	0	3438,54	2265,63	4325,31	350,47	0	0	3438,5	0	-11,75
GTCAGAGAAGATGTCTTTTT	sgTRA-243	chr14	22544779	22544802	+	chr14:22544779-22544884	6,13	8183	6293	6568	1977	529	1	6733,09	7395,03	6048,26	2165,25	507,85	1,12	6733,1	507,85	-3,73
GGAAACCCTGCAAAGTGTTG	sgTRA-37	chr14	22541833	22541856	+	chr14:22541783-22541862	6,13	4593	3634	4349	11305	5	0	3779,19	4270,39	4004,85	12381,45	4,8	0	4004,9	4,8	-9,43
TTCCAGAAGGAAGCGCGTGA	sgTRA-1515	chr14	22558530	22558553	+	chr14:22558525-22558592	6,13	4198	4202	6400	0	49	730	3454,18	4937,85	5893,55	0	47,04	817,44	4937,9	47,04	-6,68
TCCTGAATGTTCAGATTATC	sgTRA-84	chr14	22542541	22542564	-	chr14:22542499-22542601	6,12	4135	1656	4875	0	0	0	3402,34	1946	4489,23	0	0	0	3402,3	0	-11,73
TGATGATCTATAGCAAACTT	sgTRA-76	chr14	22542325	22542348	+	chr14:22542302-22542395	6,11	6398	2909	8965	639	1	0	5264,37	3418,42	8255,57	699,85	0,96	0	5264,4	0,96	-11,39
AGGCGGGGTTTGCCACCTTT	sgTRA-1013	chr14	22553695	22553718	+	chr14:22553675-22553796	6,11	3125	5009	3659	0	2165	0	2571,3	5886,18	3369,45	0	2078,42	0	3369,5	0	-11,72
CTGTGGGAGCAGAGAACCAC	sgTRA-405	chr14	22546432	22546455	+	chr14:22546397-22546499	6,1	2967	3059	3638	0	0	474	2441,29	3594,69	3350,12	0	0	530,77	3350,1	0	-11,71
CACATCTATCCAACAAAGCC	sgTRA-1219	chr14	22555935	22555958	+	chr14:22555921-22555996	6,09	4017	2893	4547	168	0	1	3305,25	3399,62	4187,18	184	0	1,12	3399,6	1,12	-10,65
TAAGAATCAGAAACGCAATG	sgTRA-1810	chr14	22562096	22562119	+	chr14:22562040-22562151	6,08	5980	4544	5640	3	6726	3	4920,43	5339,74	5193,69	3,29	6457,04	3,36	5193,7	3,36	-10,22
TGTCTGTCCCTTCCCAGCAA	sgTRA-356	chr14	22546101	22546124	+	chr14:22546101-22546189	6,08	3245	2929	3603	0	0	181	2670,03	3441,93	3317,88	0	0	202,68	3317,9	0	-11,7
TTTTGCACTGGTCACTTACA	sgTRA-72	chr14	22542271	22542294	-	chr14:22542188-22542306	6,08	4464	2003	3597	0	0	0	3673,04	2353,77	3312,36	0	0	0	3312,4	0	-11,69
TGTCAGACTGGAGAAGATCT	sgTRA-317	chr14	22545849	22545872	-	chr14:22545836-22545939	6,07	2785	4044	4332	0	7	1372	2291,54	4752,18	3989,2	0	6,72	1536,33	3989,2	6,72	-9,01
CTCGTGATGGACTGGGACTC	sgTRA-482	chr14	22547318	22547341	-	chr14:22547317-22547432	6,07	4169	2777	3568	0	0	3528	3430,31	3263,31	3285,65	0	0	3950,57	3285,7	0	-11,68
TTGGACTCTAGAATGAAGCC	sgTRA-620	chr14	22549321	22549344	+	chr14:22549290-22549401	6,06	3461	2838	4788	0	1194	1	2847,76	3334,99	4409,11	0	1146,25	1,12	3335	1,12	-10,62
CAGAGCACCGAGAGCTGGAT	sgTRA-165	chr14	22543374	22543397	-	chr14:22543360-22543443	6,06	18099	12436	16646	3852	6704	3899	14892,12	14613,79	15328,76	4218,78	6435,92	4366,01	14892	4366	-1,77
CACTGCTGTACCCCCACTGT	sgTRA-143	chr14	22543169	22543192	-	chr14:22543156-22543259	6,06	3396	2787	4522	0	1400	0	2794,28	3275,06	4164,16	0	1344,02	0	3275,1	0	-11,68
GATATGCACAGAAGCTGCAA	sgTRA-719	chr14	22550399	22550422	+	chr14:22550339-22550436	6,06	1680	1136	1759	8834	3647	769	1382,33	1334,94	1619,81	9675,17	3501,16	861,11	1382,3	3501,2	1,34
GGAACGCACTGTCATAAGAG	sgTRA-1889	chr14	22564638	22564661	+	chr14:22564617-22564709	6,05	4491	2998	4442	2467	2	3	3695,26	3523,01	4090,49	2701,91	1,92	3,36	3695,3	3,36	-9,73
GGACAAGCATCAGGGTAAGG	sgTRA-1351	chr14	22556941	22556964	-	chr14:22556877-22556985	6,05	3215	2802	4785	1	0	6580	2645,35	3292,69	4406,35	1,1	0	7368,12	3292,7	1,1	-10,62
TTCTTACAGAGGTCTGGGAA	sgTRA-220	chr14	22544251	22544274	+	chr14:22544240-22544274	6,04	3017	4250	3517	727	0	0	2482,43	4994,26	3238,69	796,22	0	0	3238,7	0	-11,66
ATAGAAAGCCCCCAAAGTTT	sgTRA-1388	chr14	22557180	22557203	+	chr14:22557180-22557238	6,04	5821	6475	5494	120	0	0	4789,6	7608,9	5059,24	131,43	0	0	5059,2	0	-12,31
GCAAATGCTCCAGCCACTGT	sgTRA-47	chr14	22541908	22541931	-	chr14:22541866-22541947	6,03	5852	2666	3495	0	0	0	4815,11	3132,87	3218,43	0	0	0	3218,4	0	-11,65
AGACAGTGGGTGGCATTTTG	sgTRA-894	chr14	22552479	22552502	-	chr14:22552479-22552590	6,03	5755	1928	3484	0	0	163	4735,3	2265,63	3208,3	0	0	182,52	3208,3	0	-11,65
CTCTAGTGCTTTAGATCCCT	sgTRA-286	chr14	22545249	22545272	-	chr14:22545233-22545318	6,03	3782	3483	3481	0	1231	0	3111,88	4092,94	3205,54	0	1181,77	0	3205,5	0	-11,65
TATTAAGCAAGCGCTTAATC	sgTRA-1331	chr14	22556790	22556813	-	chr14:22556756-22556846	6,03	3514	2727	3969	0	0	0	2891,37	3204,55	3654,92	0	0	0	3204,6	0	-11,65
ATCAGAAACGCAATGGGGCT	sgTRA-1811	chr14	22562101	22562124	+	chr14:22562040-22562151	6,03	7642	2721	5468	0	0	0	6287,95	3197,5	5035,3	0	0	0	5035,3	0	-12,3
GTTCCTAAGGTCCCAGCCTA	sgTRA-170	chr14	22543407	22543430	-	chr14:22543360-22543443	6,03	8438	4233	6244	246	0	4389	6942,91	4974,28	5749,9	269,42	0	4914,7	5749,9	269,42	-4,41
GGGTTTTAGAGTAGGACTCA	sgTRA-1233	chr14	22556070	22556093	-	chr14:22556003-22556121	6,02	1914	2721	4287	0	397	0	1574,87	3197,5	3947,76	0	381,12	0	3197,5	0	-11,64
AAGGGATTGAAAGCAGTAAT	sgTRA-1476	chr14	22558195	22558218	+	chr14:22558168-22558267	6,02	3873	2427	4485	0	0	0	3186,76	2852,02	4130,09	0	0	0	3186,8	0	-11,64
AATTTGGCTCTCTTCCCTAC	sgTRA-1678	chr14	22560359	22560382	+	chr14:22560359-22560466	6,02	4170	1843	3457	0	97	0	3431,14	2165,75	3183,44	0	93,12	0	3183,4	0	-11,64
CAGAAGGAAGCGCGTGATGG	sgTRA-1516	chr14	22558532	22558555	-	chr14:22558525-22558592	6,01	6687	3407	5145	4932	1225	2	5502,16	4003,63	4737,86	5401,62	1176,01	2,24	3168,7	0	-11,63
TATACCCTGACACTAGATTG	sgTRA-1686	chr14	22560515	22560538	+	chr14:22560513-22560621	6,01	5344	4636	5432	0	2092	3	4397,12	5447,86	5002,15	0	2008,34	3,36	5002,2	3,36	-10,17
TGAAATGGATGTGCAGCTGA	sgTRA-1715	chr14	22560780	22560803	+	chr14:22560780-22560855	6,01	8026	4954	10291	3863	4	519	6603,91	5821,54	9476,64	4230,83	3,84	581,16	6603,9	581,16	-3,5
AGCTGGATGGGAGGATTTTC	sgTRA-162	chr14	22543362	22543385	-	chr14:22543360-22543443	6	3828	3389	2792	483	0	0	3149,73	3982,48	2571,06	528,99	0	0	3149,7	0	-11,62
GGAGCTGTTCCGACAGTGGC	sgTRA-46	chr14	22541899	22541922	+	chr14:22541866-22541947	6	3599	3437	3407	0	0	0	2961,31	4038,89	3137,39	0	0	0	3137,4	0	-11,62
GCCGGGTCACAGGGCCTTCT	sgTRA-589	chr14	22548538	22548561	+	chr14:22548508-22548628	5,99	4489	3002	5173	3835	5	1	3693,61	3527,71	4763,65	4200,17	4,8	1,12	3693,6	4,8	-9,32
CCCAGGAGAGAAGGCTAGTG	sgTRA-1467	chr14	22558091	22558114	-	chr14:22558090-22558158	5,99	9139	4213	4432	1842	3	3	7519,7	4950,78	4081,28	2017,39	2,88	3,36	4950,8	3,36	-10,15
TCAGAGTTCATGACAAAGCT	sgTRA-1881	chr14	22564329	22564352	-	chr14:22564241-22564352	5,98	3778	2972	2357	0	0	150	3108,59	3492,46	2170,48	0	0	167,97	3108,6	0	-11,6
TCCCAGTTGCAATTTGGCAA	sgTRA-263	chr14	22545052	22545075	+	chr14:22545009-22545131	5,98	3239	2844	4960	1258	2	0	2665,1	3342,04	4567,5	1377,79	1,92	0	3342	1,92	-10,16
TTAGTAACATGTTCCCTGCT	sgTRA-1154	chr14	22555178	22555201	-	chr14:22555171-22555228	5,98	3769	2758	3053	1246	0	0	3101,19	3240,98	2811,41	1364,64	0	0	3101,2	0	-11,6
GGCAAAGGAAATGCTCCTGG	sgTRA-897	chr14	22552507	22552530	-	chr14:22552479-22552590	5,98	4517	3368	3584	0	1765	5	3716,65	3957,8	3300,39	0	1694,42	5,6	3716,7	5,6	-9,14
GGATAAGGTGGACACCTTAG	sgTRA-1596	chr14	22559273	22559296	-	chr14:22559273-22559373	5,98	3764	3084	2426	0	0	0	3097,07	3624,07	2234,02	0	0	0	3097,1	0	-11,6
GCACCTCCCCAGCCTGCTTG	sgTRA-1323	chr14	22556686	22556709	-	chr14:22556659-22556757	5,98	835	868	1049	0	3534	2328	687,05	1020	965,99	0	3392,68	2606,84	965,99	2606,8	1,43
CTGCCAGAGTTATATTGCTG	sgTRA-469	chr14	22547146	22547169	+	chr14:22547082-22547172	5,98	5036	2580	3362	0	115	0	4143,69	3031,81	3095,96	0	110,4	0	3096	0	-11,6
GGGAGAGCTCAGAACTCCCC	sgTRA-1498	chr14	22558381	22558404	+	chr14:22558360-22558440	5,97	4439	2302	4562	4056	5	1	3652,47	2705,13	4201	4442,21	4,8	1,12	3652,5	4,8	-9,3
CTGTTGATCGGCTTCAAGCA	sgTRA-595	chr14	22548600	22548623	+	chr14:22548508-22548628	5,97	4540	2625	2504	556	0	0	3735,58	3084,69	2305,85	608,94	0	0	3084,7	0	-11,59
GTGTGAGGAGTGGGGAGTAC	sgTRA-1206	chr14	22555764	22555787	+	chr14:22555721-22555825	5,97	5295	4203	5306	0	0	0	4356,8	4939,03	4886,12	0	0	0	4886,1	0	-12,26
TCCTGCAGTTAGGCTCTGGG	sgTRA-1203	chr14	22555731	22555754	+	chr14:22555721-22555825	5,96	4382	2352	3339	223	0	0	3605,57	2763,88	3074,78	244,23	0	0	3074,8	0	-11,59
CTGTTGGGTTGCTATATATG	sgTRA-1869	chr14	22564244	22564267	-	chr14:22564241-22564352	5,96	4668	4820	5290	0	1	2742	3840,9	5664,08	4871,39	0	0,96	3070,43	4871,4	0,96	-11,28
CTGACAGAAGCCAACACTTC	sgTRA-1521	chr14	22558601	22558624	+	chr14:22558601-22558677	5,96	4270	4785	4225	1	8684	9	3513,42	5622,95	3890,66	1,1	8336,74	10,08	3890,7	10,08	-8,46
AAATTAGCTAAGTGCCCTTG	sgTRA-87	chr14	22542563	22542586	+	chr14:22542499-22542601	5,95	2572	2593	3325	0	0	0	2116,28	3047,09	3061,88	0	0	0	3047,1	0	-11,57
GATTAGAATTTCCCACCCAG	sgTRA-407	chr14	22546448	22546471	-	chr14:22546397-22546499	5,95	1830	3034	3769	1	6839	3	1505,75	3565,31	3470,75	1,1	6565,52	3,36	3470,7	3,36	-9,64
CCCGGAGGAGGCCTTGGGTT	sgTRA-1415	chr14	22557433	22557456	-	chr14:22557371-22557479	5,95	6167	5932	7699	40	11540	4	5074,3	6970,81	7089,76	43,81	11078,53	4,48	3325,6	2,24	-10
TGGCCTGAGCATAAGTCTCG	sgTRA-1336	chr14	22556823	22556846	-	chr14:22556756-22556846	5,94	11172	3834	5220	0	0	1637	9192,48	4505,41	4806,93	0	0	1833,07	4806,9	0	-12,23
GAAACACCAGCGCACCGGCA	sgTRA-1503	chr14	22558404	22558427	-	chr14:22558360-22558440	5,94	2594	2995	3275	0	0	0	2134,38	3519,48	3015,84	0	0	0	3015,8	0	-11,56
TGTGAGGAGGCTCAGGAGAA	sgTRA-1113	chr14	22554908	22554931	+	chr14:22554834-22554931	5,93	3641	2123	3396	0	0	0	2995,87	2494,78	3127,27	0	0	0	2995,9	0	-11,55
CATGCAATTACAAGGTATAG	sgTRA-114	chr14	22542778	22542801	+	chr14:22542770-22542859	5,92	5806	3606	6420	0	0	0	4777,26	4237,48	5911,97	0	0	0	4777,3	0	-12,22
TCAGGGTTCTGGATATCTGT	sgTRA-497	chr14	22547498	22547521	-	chr14:22547484-22547556	5,92	5430	3391	5481	4941	9410	9097	4467,88	3984,83	5047,27	5411,48	9033,71	10186,6	4467,9	9033,7	1,02
GTCACTGCCACCCATGTGTG	sgTRA-890	chr14	22552425	22552448	-	chr14:22552378-22552470	5,92	3616	3219	2119	0	0	0	2975,3	3782,71	1951,32	0	0	0	2975,3	0	-11,54
CCGTGGCGTGGCATGAGAGT	sgTRA-881	chr14	22552383	22552406	+	chr14:22552378-22552470	5,91	388	243	516	0	0	0	319,25	285,55	475,17	0	0	0	4753,4	1,12	-11,13
CACCGCCTCAGTTTCCCGGT	sgTRA-1433	chr14	22557524	22557547	+	chr14:22557474-22557567	5,91	799	479	1023	0	0	0	657,43	562,88	942,05	0	0	0	2970,7	0	-11,54
ACAGATGATGGATCTTCAGT	sgTRA-840	chr14	22551932	22551955	+	chr14:22551907-22551996	5,91	2666	2520	3218	0	1	2848	2193,62	2961,3	2963,35	0	0,96	3189,12	2961,3	0,96	-10,56
AAGCTTTTCACCAAGTTCCT	sgTRA-1851	chr14	22563792	22563815	+	chr14:22563790-22563867	5,91	4041	2053	3214	0	0	562	3324,99	2412,52	2959,67	0	0	629,31	2959,7	0	-11,53
GGGATGTGTTTTTCTTACTA	sgTRA-296	chr14	22545394	22545417	+	chr14:22545393-22545459	5,9	4035	2514	2456	0	0	0	3320,06	2954,25	2261,65	0	0	0	2954,3	0	-11,53
TACAGATGAAGTCCAAGAAC	sgTRA-1446	chr14	22557665	22557688	+	chr14:22557665-22557759	5,9	4091	2088	3203	0	0	0	3366,13	2453,65	2949,54	0	0	0	2949,5	0	-11,53
CTGCAAGGGACAGGAGGTGC	sgTRA-720	chr14	22550413	22550436	+	chr14:22550339-22550436	5,9	2860	2500	3440	0	0	748	2353,25	2937,8	3167,78	0	0	837,59	2937,8	0	-11,52
CTGTTTGCACTCTGAGCTCC	sgTRA-5	chr14	22541054	22541077	-	chr14:22541008-22541077	5,89	3881	4003	7693	0	0	0	3193,34	4704	7084,23	0	0	0	4704	0	-12,2
CATTGCATGAAGGAGGTGGG	sgTRA-1725	chr14	22561062	22561085	-	chr14:22561062-22561169	5,89	4997	2484	2873	0	0	0	4111,6	2919	2645,65	0	0	0	2919	0	-11,51
TACTAAGGCCAGTTGTAGAA	sgTRA-1158	chr14	22555195	22555218	+	chr14:22555171-22555228	5,89	5692	3152	5363	0	0	0	4683,46	3703,98	4938,61	0	0	0	4683,5	0	-12,19
TTCATGCTTCCAGCCTTGAT	sgTRA-1585	chr14	22559183	22559206	+	chr14:22559182-22559263	5,89	5607	1647	3166	0	0	0	4613,52	1935,42	2915,47	0	0	0	2915,5	0	-11,51
GATGCTTGTCCATTAGGTGA	sgTRA-1357	chr14	22556953	22556976	+	chr14:22556877-22556985	5,88	4691	4361	4968	329	23	67	3859,82	5124,7	4574,87	360,33	22,08	75,02	4574,9	75,03	-5,91
GTTGGCTCTGGACCTCAGTG	sgTRA-1227	chr14	22556016	22556039	-	chr14:22556003-22556121	5,88	5690	4534	3754	0	1	5442	4681,81	5327,99	3456,94	0	0,96	6093,82	4681,8	0,96	-11,22
AGCAGGCATGAGTTGAATGA	sgTRA-586	chr14	22548508	22548531	+	chr14:22548508-22548628	5,88	3377	3228	3160	381	0	0	2778,64	3793,29	2909,94	417,28	0	0	2909,9	0	-11,51
CCTGATTGTTAGTCATCAGT	sgTRA-350	chr14	22546050	22546073	-	chr14:22546023-22546096	5,88	209	18	27	0	0	58	171,97	21,15	24,86	0	0	64,95	2898	0	-11,5
GGCTGGCGTGGGGCTGGATC	sgTRA-905	chr14	22552610	22552633	-	chr14:22552595-22552675	5,87	3270	2462	6009	0	59	0	2690,6	2893,15	5533,49	0	56,64	0	2893,1	0	-11,5
CTTACATCTTTTATTTCCCA	sgTRA-129	chr14	22543053	22543076	-	chr14:22542996-22543076	5,87	3516	1674	3959	0	0	1400	2893,02	1967,15	3645,71	0	0	1567,69	2893	0	-11,5
CTCTTTCATCCAGGGAAGGA	sgTRA-2	chr14	22541017	22541040	+	chr14:22541008-22541077	5,87	5405	2511	4980	122	64	0	4447,31	2950,73	4585,92	133,62	61,44	0	4447,3	61,44	-6,15
ATGGGCTCCCCCAACTAGAA	sgTRA-561	chr14	22548287	22548310	-	chr14:22548193-22548310	5,86	4749	2377	3121	41	0	0	3907,55	2793,26	2874,03	44,9	0	0	2874	0	-11,49
AGCTCCAAGTTGTGTTAGAA	sgTRA-31	chr14	22541743	22541766	+	chr14:22541663-22541770	5,86	4099	2434	2694	3383	0	0	3372,72	2860,24	2480,82	3705,13	0	0	2860,2	0	-11,48
TATCATTGCATGAAGGAGGT	sgTRA-1726	chr14	22561065	22561088	-	chr14:22561062-22561169	5,86	3616	2225	3106	0	0	0	2975,3	2614,64	2860,21	0	0	0	2860,2	0	-11,48
TTAACAGTCCAGTGAGTAGT	sgTRA-1459	chr14	22557943	22557966	+	chr14:22557942-22557974	5,86	5730	4135	5051	101	535	0	4714,73	4859,12	4651,3	110,62	513,61	0	4714,7	110,62	-5,4
ATTTGCCCCCACACAGAGCT	sgTRA-1338	chr14	22556881	22556904	+	chr14:22556877-22556985	5,85	4771	4777	4816	60	457	41	3925,65	5613,55	4434,9	65,71	438,73	45,91	4434,9	65,71	-6,06
CACAATACCTCGGGTCCAGA	sgTRA-708	chr14	22550240	22550263	-	chr14:22550157-22550272	5,85	2555	2465	4172	0	1296	1	2102,29	2896,67	3841,86	0	1244,17	1,12	2896,7	1,12	-10,42
AGAAATGATCAGAACGGACA	sgTRA-1681	chr14	22560407	22560430	-	chr14:22560359-22560466	5,84	4467	3557	4155	1826	17	1	3675,51	4179,9	3826,2	1999,87	16,32	1,12	3826,2	16,32	-7,79
TGGGTTGTGGCCTGGACGTT	sgTRA-1863	chr14	22564103	22564126	+	chr14:22564022-22564136	5,84	5567	4015	3167	0	0	15	4580,61	4718,11	2916,39	0	0	16,8	4580,6	0	-12,16
TCAGCGAAGGGACCAGCCAT	sgTRA-1666	chr14	22560171	22560194	-	chr14:22560090-22560207	5,84	5625	3660	3568	1119	1	47	4628,33	4300,94	3285,65	1225,55	0,96	52,63	4300,9	52,63	-6,33
CTGTGATGTGGTGAGGAGTC	sgTRA-1526	chr14	22558645	22558668	-	chr14:22558601-22558677	5,84	4287	3717	3754	12976	8	4	3527,41	4367,92	3456,94	14211,57	7,68	4,48	3527,4	7,68	-8,67
AGTTTGGTGGGCTCAGGCTT	sgTRA-758	chr14	22550765	22550788	-	chr14:22550727-22550788	5,83	3173	3110	3060	0	86	0	2610,79	3654,62	2817,85	0	82,56	0	2817,9	0	-11,46
AGAGGCAGCAATGTAGAGGG	sgTRA-117	chr14	22542796	22542819	+	chr14:22542770-22542859	5,83	3503	1867	3059	0	0	0	2882,32	2193,95	2816,93	0	0	0	2816,9	0	-11,46
ACCAGCTGCTCGTGATGGAC	sgTRA-484	chr14	22547326	22547349	-	chr14:22547317-22547432	5,83	8189	6719	8150	10246	1173	0	6738,03	7895,63	7505,07	11221,62	1126,09	0	7505,1	1126,1	-2,74
TTGCCGTTCATTTAGGGGTC	sgTRA-108	chr14	22542747	22542770	-	chr14:22542713-22542777	5,83	4862	1010	3055	0	0	0	4000,52	1186,87	2813,25	0	0	0	2813,2	0	-11,46
AGAAATCTTGTGCGCATGTG	sgTRA-401	chr14	22546407	22546430	+	chr14:22546397-22546499	5,83	3863	2833	3820	0	2667	4	3178,53	3329,11	3517,71	0	2560,35	4,48	3329,1	4,48	-9,25
AGAATACTCTGTCTACCACT	sgTRA-1612	chr14	22559434	22559457	-	chr14:22559395-22559518	5,83	5523	4539	4554	125	0	0	4544,4	5333,87	4193,63	136,9	0	0	4544,4	0	-12,15
CCGAGGTATCGGTCCTGCCA	sgTRA-630	chr14	22549446	22549469	-	chr14:22549435-22549504	5,83	673	274	416	1883	2	824	553,75	321,98	383,08	2062,3	1,92	922,7	4541,1	0	-12,15
TCTGATTGTGTGTTTTCTGG	sgTRA-65	chr14	22542188	22542211	+	chr14:22542188-22542306	5,83	4939	2385	2689	0	0	5194	4063,88	2802,66	2476,21	0	0	5816,12	2802,7	0	-11,45
AGGGCTGGCTCAGCAACTGT	sgTRA-395	chr14	22546367	22546390	+	chr14:22546336-22546403	5,83	3407	2382	1046	0	0	12	2803,33	2799,14	963,23	0	0	13,44	2799,1	0	-11,45
AGGCACCATATTCATTTTGC	sgTRA-438	chr14	22546843	22546866	+	chr14:22546805-22546887	5,82	3401	2862	1085	0	0	0	2798,39	3363,19	999,14	0	0	0	2798,4	0	-11,45
AGGACCGATACCTCGGCTCC	sgTRA-628	chr14	22549439	22549462	-	chr14:22549435-22549504	5,82	1857	2379	3136	0	0	0	1527,97	2795,61	2887,84	0	0	0	2795,6	0	-11,45
TGCCTGCCTCATGGTTCCTA	sgTRA-173	chr14	22543420	22543443	-	chr14:22543360-22543443	5,82	7910	6564	6985	1225	52	651	6508,46	7713,49	6432,26	1341,64	49,92	728,97	6508,5	728,97	-3,16
TGAAAGGATGTGATCACAAG	sgTRA-1780	chr14	22561763	22561786	+	chr14:22561711-22561809	5,82	3519	2012	3024	0	0	0	2895,48	2364,34	2784,7	0	0	0	2784,7	0	-11,44
GGAATGTGCACAGCCAGGGG	sgTRA-830	chr14	22551876	22551899	-	chr14:22551793-22551902	5,82	3381	2270	3054	1313	1	0	2781,94	2667,52	2812,33	1438,02	0,96	0	2781,9	0,96	-10,47
GAACAGGCAAAACGCATCAC	sgTRA-1447	chr14	22557681	22557704	+	chr14:22557665-22557759	5,82	3380	1778	3339	15	0	0	2781,11	2089,36	3074,78	16,43	0	0	2781,1	0	-11,44
TGCAGTCCGGGTCTCCTCTG	sgTRA-1046	chr14	22554086	22554109	-	chr14:22554039-22554111	5,81	3373	2579	2848	0	0	0	2775,35	3030,63	2622,63	0	0	0	2775,4	0	-11,44
GGGGGCCCGGAGGAGGCCTT	sgTRA-1414	chr14	22557428	22557451	+	chr14:22557371-22557479	5,81	1965	2357	3937	0	56	0	1616,83	2769,76	3625,45	0	53,76	0	2769,8	0	-11,44
GGGCAGCCATCTGAGTCTTA	sgTRA-1183	chr14	22555488	22555511	+	chr14:22555465-22555517	5,8	2702	2860	2980	0	151	0	2223,24	3360,84	2744,18	0	144,96	0	2744,2	0	-11,42
TATAAATTCAGCCTGAACCA	sgTRA-24	chr14	22541501	22541524	-	chr14:22541490-22541557	5,79	6732	3798	4581	0	0	3596	5539,19	4463,11	4218,49	0	0	4026,71	4463,1	0	-12,12
TGGGCATGTTCCCATTCCAA	sgTRA-1556	chr14	22558911	22558934	+	chr14:22558841-22558951	5,79	7798	4409	6301	10161	3007	36130	6416,31	5181,1	5802,38	11128,52	2886,75	40457,5	5802,4	11129	0,94
CAGATTCAGCCATCAGAGGA	sgTRA-1631	chr14	22559589	22559612	-	chr14:22559579-22559677	5,79	1439	1671	1968	0	64	4	1184,03	1963,63	1812,27	0	61,44	4,48	4285,2	63,83	-6,05
ACGTCCGGGACCCAGGGACC	sgTRA-1368	chr14	22556999	22557022	+	chr14:22556974-22557048	5,79	5050	4809	4834	0	0	2101	4155,21	5651,15	4451,47	0	0	2352,65	4451,5	0	-12,12
TCCCCTCGGCACGTGGCCTG	sgTRA-1299	chr14	22556564	22556587	-	chr14:22556548-22556654	5,79	5483	3656	5230	94	1132	92	4511,49	4296,24	4816,14	102,95	1086,73	103,02	4511,5	103,02	-5,44
TTCTCTTAGGTGAGAGCTCG	sgTRA-932	chr14	22552790	22552813	-	chr14:22552752-22552850	5,78	3303	1650	3406	0	14	0	2717,76	1938,95	3136,47	0	13,44	0	2717,8	0	-11,41
ATTTGTCTATGATGCTGTCC	sgTRA-865	chr14	22552240	22552263	+	chr14:22552216-22552316	5,78	2066	2311	4726	0	0	0	1699,93	2715,7	4352,02	0	0	0	2715,7	0	-11,41
TGCACCCCAAATTTTTTCCT	sgTRA-611	chr14	22549214	22549237	-	chr14:22549170-22549289	5,77	4682	2299	2433	0	0	1355	3852,42	2701,6	2240,47	0	0	1517,3	2701,6	0	-11,4
TGGGCAGCCTGACATCACTC	sgTRA-367	chr14	22546146	22546169	-	chr14:22546101-22546189	5,77	5386	3596	4792	0	0	1295	4431,68	4225,73	4412,8	0	0	1450,11	4412,8	0	-12,11
GGCGGTTAGTGACCTGCCAA	sgTRA-1429	chr14	22557502	22557525	-	chr14:22557474-22557567	5,77	3595	2085	2923	0	0	751	2958,02	2450,12	2691,69	0	0	840,95	2691,7	0	-11,4
TTTCCTTAAACAAATGGGCA	sgTRA-1847	chr14	22563702	22563725	-	chr14:22563702-22563789	5,77	3651	2289	2102	0	0	0	3004,1	2689,85	1935,66	0	0	0	2689,8	0	-11,39
CCCTGCCTGGATGAGGGAGT	sgTRA-669	chr14	22549742	22549765	-	chr14:22549729-22549840	5,77	857	1010	740	0	0	0	705,15	1186,87	681,44	0	0	0	2689,8	0	-11,39
TGGAGTGGTCTCCCCAACTT	sgTRA-459	chr14	22547067	22547090	-	chr14:22547017-22547090	5,77	5302	4070	4780	5727	95	0	4362,56	4782,74	4401,75	6272,32	91,2	0	4401,7	91,2	-5,58
TTTCTGTAGCACTTAACTCA	sgTRA-1682	chr14	22560425	22560448	+	chr14:22560359-22560466	5,76	3261	1833	2916	0	0	0	2683,2	2153,99	2685,25	0	0	0	2683,2	0	-11,39
TCGCCCCAGGCCACGTGCCG	sgTRA-1296	chr14	22556561	22556584	+	chr14:22556548-22556654	5,76	2379	3692	2901	0	0	1047	1957,48	4338,54	2671,44	0	0	1172,41	2671,4	0	-11,38
TCCGAGTCTGGTGGGGATCA	sgTRA-1621	chr14	22559518	22559541	-	chr14:22559517-22559587	5,76	2427	2313	3087	0	80	1	1996,97	2718,05	2842,72	0	76,8	1,12	2718,1	1,12	-10,33
CAGGAGGTGGGAAGCTGCGG	sgTRA-1513	chr14	22558499	22558522	-	chr14:22558438-22558522	5,75	2578	2266	3246	0	0	0	2121,22	2662,82	2989,14	0	0	0	2662,8	0	-11,38
CCCTGCTATGCTGTGTGTCT	sgTRA-852	chr14	22552079	22552102	+	chr14:22552032-22552103	5,75	5816	4348	6478	2971	1	247	4785,49	5109,42	5965,38	3253,9	0,96	276,58	5109,4	276,58	-4,2
TGAGAGAGAGTTCGTCCCAC	sgTRA-1438	chr14	22557540	22557563	-	chr14:22557474-22557567	5,75	3222	3334	2349	0	0	0	2651,11	3917,85	2163,12	0	0	0	2651,1	0	-11,37
GCTTCAGGAGCATCCTGGTG	sgTRA-1179	chr14	22555420	22555443	+	chr14:22555354-22555443	5,74	1811	3314	2875	0	0	0	1490,12	3894,35	2647,49	0	0	0	2647,5	0	-11,37
TCTGTGGGGCTGGCAAGTTA	sgTRA-488	chr14	22547383	22547406	-	chr14:22547317-22547432	5,74	6337	4238	4274	225	1258	2	5214,18	4980,16	3935,79	246,42	1207,69	2,24	4980,2	246,42	-4,33
ACCTGCCCTTTTATTTTCCT	sgTRA-1394	chr14	22557215	22557238	-	chr14:22557180-22557238	5,74	4168	3680	5801	0	0	174	3429,49	4324,44	5341,95	0	0	194,84	4324,4	0	-12,08
CATAAAGTGACTGTTGGCTC	sgTRA-1228	chr14	22556028	22556051	-	chr14:22556003-22556121	5,73	3182	4391	2352	1408	1	0	2618,2	5159,95	2165,88	1542,07	0,96	0	2618,2	0,96	-10,38
CAAACAGTCTGAGCAAAGGC	sgTRA-537	chr14	22548046	22548069	-	chr14:22548016-22548092	5,72	3173	3197	2127	0	0	0	2610,79	3756,86	1958,68	0	0	0	2610,8	0	-11,35
AAGTTGCCATTGTTTCTAGT	sgTRA-34	chr14	22541811	22541834	+	chr14:22541783-22541862	5,72	4438	2001	2834	1711	0	0	3651,65	2351,41	2609,74	1873,92	0	0	2609,7	0	-11,35
TGGCTAGAAAATACTTGGGG	sgTRA-1772	chr14	22561711	22561734	-	chr14:22561711-22561809	5,71	3130	2444	2503	0	0	695	2575,41	2871,99	2304,93	0	0	778,24	2575,4	0	-11,33
AGTGCCGATCCTCAAGGCAG	sgTRA-337	chr14	22545987	22546010	-	chr14:22545931-22546016	5,7	3024	2412	3583	0	6761	2	2488,19	2834,39	3299,47	0	6490,64	2,24	2834,4	2,24	-9,77
AGAAGGTAGGCTTGGCAAGA	sgTRA-291	chr14	22545356	22545379	-	chr14:22545331-22545397	5,7	2334	2336	2778	0	0	0	1920,45	2745,08	2558,17	0	0	0	2558,2	0	-11,32
ACAAAGCTTGGGTGGAATGT	sgTRA-1878	chr14	22564317	22564340	-	chr14:22564241-22564352	5,69	3574	2173	1369	0	0	0	2940,74	2553,54	1260,67	0	0	0	2553,5	0	-11,32
GCACAAGAGGAATTTGTAAC	sgTRA-759	chr14	22550800	22550823	-	chr14:22550800-22550899	5,69	1846	2162	3351	0	1	6545	1518,92	2540,61	3085,83	0	0,96	7328,93	2540,6	0,96	-10,34
ATTAGTGACACTGGCCCATG	sgTRA-209	chr14	22544166	22544189	-	chr14:22544145-22544226	5,68	5312	3717	4980	4888	8	110	4370,79	4367,92	4585,92	5353,43	7,68	123,18	4370,8	123,18	-5,14
CTTTAAAGCCAACCTGCATC	sgTRA-332	chr14	22545953	22545976	+	chr14:22545931-22546016	5,68	3130	2149	1612	0	0	0	2575,41	2525,33	1484,44	0	0	0	2525,3	0	-11,3
GTGGTGACCAATGGCAGGCC	sgTRA-1710	chr14	22560736	22560759	-	chr14:22560708-22560788	5,68	10070	5971	10362	37887	1718	4	8285,74	7016,64	9542,03	41494,58	1649,3	4,48	8285,7	1649,3	-2,33
TTGTGCAATGGTGTCACCTA	sgTRA-195	chr14	22544045	22544068	+	chr14:22544008-22544084	5,67	3061	3805	1844	0	45	0	2518,64	4471,33	1698,08	0	43,2	0	2518,6	0	-11,3
ACCCAGCCTGCTCTGCCTTG	sgTRA-722	chr14	22550453	22550476	+	chr14:22550451-22550563	5,67	3086	2135	1590	411	0	0	2539,21	2508,88	1464,18	450,14	0	0	2508,9	0	-11,29
TGCTCAACACCTCTATGGGG	sgTRA-1798	chr14	22561981	22562004	-	chr14:22561972-22562016	5,67	3429	1342	2723	0	0	311	2821,43	1577,01	2507,52	0	0	348,25	2507,5	0	-11,29
TGCCACCTTTGGGGAGCTCT	sgTRA-1015	chr14	22553705	22553728	+	chr14:22553675-22553796	5,66	1897	2411	2709	0	0	0	1560,88	2833,21	2494,63	0	0	0	2494,6	0	-11,29
GAGGACATGAGGAGGTTACA	sgTRA-769	chr14	22551002	22551025	-	chr14:22550981-22551053	5,66	2968	2399	2745	1	0	3566	2442,11	2819,11	2527,78	1,1	0	3993,12	2527,8	1,1	-10,24
TGTCATCGTGCCTCCCTGCT	sgTRA-1065	chr14	22554595	22554618	-	chr14:22554582-22554654	5,66	3021	2424	2290	0	139	0	2485,72	2848,49	2108,79	0	133,44	0	2485,7	0	-11,28
TTACACTATCATAAAGGGAA	sgTRA-127	chr14	22543020	22543043	+	chr14:22542996-22543076	5,65	2267	2112	2967	0	43	0	1865,32	2481,85	2732,21	0	41,28	0	2481,9	0	-11,28
TCTGTCTAGCTGAAAGCGTT	sgTRA-1723	chr14	22560979	22561002	-	chr14:22560973-22561038	5,65	5117	3624	5145	919	1	99	4210,34	4258,63	4737,86	1006,51	0,96	110,86	4258,6	110,86	-5,25
ACGATGCCCCAACACTTTGC	sgTRA-39	chr14	22541839	22541862	-	chr14:22541783-22541862	5,65	6600	3584	3840	93	0	625	5430,58	4211,63	3536,13	101,86	0	699,86	4211,6	101,86	-5,36
CCACTTACGAAATGTCGGGT	sgTRA-982	chr14	22553432	22553455	-	chr14:22553367-22553463	5,65	982	765	1064	118	1908	0	808	898,97	979,8	129,24	1831,7	0	2480	0	-11,28
CTGCGGCTGTGGTCCAGCTG	sgTRA-747	chr14	22550642	22550665	+	chr14:22550642-22550705	5,65	2541	3143	2689	0	0	0	2090,77	3693,4	2476,21	0	0	0	2476,2	0	-11,28
TGACCCGAACAAGATGGGCT	sgTRA-1485	chr14	22558296	22558319	+	chr14:22558290-22558362	5,65	3770	2060	2689	0	0	0	3102,01	2420,75	2476,21	0	0	0	2476,2	0	-11,28
ACAATAGCTGACCTGGTAAA	sgTRA-1829	chr14	22563013	22563036	+	chr14:22562971-22563047	5,65	3489	2089	3372	1	3176	3	2870,8	2454,83	3105,16	1,1	3049	3,36	2870,8	3,36	-9,36
TAGTCATTGACTACCAGTAT	sgTRA-1860	chr14	22563964	22563987	-	chr14:22563901-22563987	5,65	3170	2104	1945	0	0	0	2608,32	2472,45	1791,09	0	0	0	2472,5	0	-11,27
AGGGTGCGGAGACTCTAGCC	sgTRA-779	chr14	22551089	22551112	-	chr14:22551071-22551150	5,64	2615	2097	3181	0	0	0	2151,66	2464,23	2929,28	0	0	0	2464,2	0	-11,27
ATCCTAGTGTGGAAGTCCCC	sgTRA-1196	chr14	22555601	22555624	+	chr14:22555533-22555624	5,64	4477	3111	5103	31	3316	0	3683,74	3655,8	4699,19	33,95	3183,4	0	3683,7	33,95	-6,72
AGCCCAAGGCCTTGGCTCGC	sgTRA-1143	chr14	22555105	22555128	-	chr14:22555096-22555188	5,64	1909	2507	2667	943	1	0	1570,75	2946,03	2455,95	1032,79	0,96	0	2456	0,96	-10,29
TATACTTGCCGTTCATTTAG	sgTRA-109	chr14	22542752	22542775	-	chr14:22542713-22542777	5,64	3166	1563	2665	0	0	0	2605,03	1836,71	2454,11	0	0	0	2454,1	0	-11,26
AAGGTTGAACTAGACGTACA	sgTRA-307	chr14	22545495	22545518	+	chr14:22545458-22545537	5,64	2770	2088	4295	274	0	0	2279,2	2453,65	3955,12	300,09	0	0	2453,7	0	-11,26
ACAGACTGCTTTTGGAGTGT	sgTRA-1824	chr14	22562896	22562919	-	chr14:22562866-22562919	5,63	2972	1607	2965	0	0	0	2445,4	1888,42	2730,37	0	0	0	2445,4	0	-11,26
TCCCGTCAGTAGGGCTGACC	sgTRA-997	chr14	22553529	22553552	-	chr14:22553475-22553585	5,63	7285	4036	5263	586	294	2	5994,2	4742,78	4846,52	641,8	282,24	2,24	4846,5	282,24	-4,1
CACTTAGTCTTAGGGGGCCT	sgTRA-1635	chr14	22559633	22559656	-	chr14:22559579-22559677	5,63	2960	1738	4531	291	0	0	2435,53	2042,36	4172,45	318,71	0	0	2435,5	0	-11,25
AGTCTGGGGGAGCAAGCACA	sgTRA-1244	chr14	22556142	22556165	+	chr14:22556126-22556205	5,61	4441	3730	4295	3072	1	65	3654,12	4383,2	3955,12	3364,51	0,96	72,79	3955,1	72,79	-5,74
AAGGGGGATCAAATCCATGC	sgTRA-1643	chr14	22559699	22559722	-	chr14:22559689-22559809	5,61	2924	1878	3059	0	0	1874	2405,91	2206,88	2816,93	0	0	2098,46	2405,9	0	-11,23
TGGATAGATGTGTGCCTGCC	sgTRA-1218	chr14	22555924	22555947	-	chr14:22555921-22555996	5,6	9090	6015	5594	914	3695	1056	7479,38	7068,35	5151,33	1001,03	3547,24	1182,48	7068,3	1182,5	-2,58
TTCTGATCTCATCCTGAAGG	sgTRA-1645	chr14	22559715	22559738	-	chr14:22559689-22559809	5,6	5870	4552	3309	269	0	1928	4829,92	5349,15	3047,15	294,61	0	2158,93	4829,9	294,61	-4,03
TGTCCATCAAGGCGTCCATT	sgTRA-1362	chr14	22556977	22557000	-	chr14:22556974-22557048	5,6	2441	2113	2590	0	0	0	2008,49	2483,03	2385,05	0	0	0	2385	0	-11,22
TAAAGCACTGTGGTGACCAA	sgTRA-1712	chr14	22560745	22560768	-	chr14:22560708-22560788	5,6	2334	2362	3341	0	1663	3	1920,45	2775,63	3076,62	0	1596,5	3,36	2775,6	3,36	-9,32
GCACAGGATCACGGTGAACT	sgTRA-1619	chr14	22559495	22559518	+	chr14:22559395-22559518	5,6	3993	2026	1302	0	0	0	3285,5	2380,79	1198,97	0	0	0	2380,8	0	-11,22
CCCCCACAAGGCAGGAGAAC	sgTRA-191	chr14	22543977	22544000	-	chr14:22543943-22544000	5,58	3879	2010	1735	0	0	463	3191,7	2361,99	1597,7	0	0	518,46	2362	0	-11,21
GGCAGTCCAGAGAATGACAC	sgTRA-534	chr14	22547946	22547969	+	chr14:22547858-22547975	5,58	2511	2006	3322	0	0	8460	2066,09	2357,29	3059,12	0	0	9473,3	2357,3	0	-11,2
ATGTCACCACGTCATACTGG	sgTRA-8	chr14	22541091	22541114	+	chr14:22541087-22541180	5,58	3337	2619	2217	0	1816	3	2745,73	3077,64	2041,56	0	1743,38	3,36	2745,7	3,36	-9,3
TGGCATGGAGTTCTTTAATT	sgTRA-1905	chr14	22564912	22564935	+	chr14:22564871-22564969	5,58	6231	9733	8343	6589	14461	31248	5126,96	11437,44	7682,8	7216,4	13882,73	34990,75	7682,8	13883	0,85
AAACTCTCCTAACTCCAGAG	sgTRA-101	chr14	22542696	22542719	-	chr14:22542628-22542719	5,58	2394	3156	2607	0	1898	1	1969,82	3708,68	2400,7	0	1822,1	1,12	2400,7	1,12	-10,15
CCAGCCATGGGGAGTGTGTC	sgTRA-1665	chr14	22560159	22560182	+	chr14:22560090-22560207	5,58	1906	575	421	0	0	0	1568,28	675,69	387,69	0	0	0	2353,2	0	-11,2
GATTGCTCTCTCATTGATAG	sgTRA-446	chr14	22546973	22546996	-	chr14:22546905-22547020	5,58	2643	2002	2799	0	12	0	2174,7	2352,59	2577,51	0	11,52	0	2352,6	0	-11,2
AGGCTGGGCATTAGCAGAAT	sgTRA-452	chr14	22547047	22547070	-	chr14:22547017-22547090	5,58	949	643	545	134	3686	1834	780,85	755,6	501,87	146,76	3538,6	2053,67	755,6	2053,7	1,44
ATGGAGACTCAGCAAGTGTT	sgTRA-1724	chr14	22561015	22561038	-	chr14:22560973-22561038	5,58	2854	2032	1840	0	0	0	2348,31	2387,84	1694,4	0	0	0	2348,3	0	-11,2
GGTGTTGAGCAAGGGGGAGC	sgTRA-1804	chr14	22561993	22562016	+	chr14:22561972-22562016	5,57	2267	1996	3093	0	0	0	1865,32	2345,54	2848,24	0	0	0	2345,5	0	-11,2
TTGGCTAATAAACATGGTAT	sgTRA-95	chr14	22542652	22542675	+	chr14:22542628-22542719	5,57	3346	1990	2444	0	0	0	2753,14	2338,49	2250,6	0	0	0	2338,5	0	-11,19
TCATCTACCTAGACTCTCTG	sgTRA-1578	chr14	22559120	22559143	-	chr14:22559120-22559176	5,57	7533	4515	6085	5037	633	314	6198,26	5305,67	5603,48	5516,62	607,69	351,61	5603,5	607,69	-3,2
AAAGACCTTACCCACAGTGG	sgTRA-142	chr14	22543159	22543182	+	chr14:22543156-22543259	5,56	2824	1692	3264	0	0	0	2323,63	1988,3	3005,71	0	0	0	2323,6	0	-11,18
TATAGAGGCAGCAATGTAGA	sgTRA-116	chr14	22542793	22542816	+	chr14:22542770-22542859	5,56	6285	4025	5825	2401	0	401	5171,39	4729,86	5364,05	2629,62	0	449,03	5171,4	449,03	-3,52
CAGCAGGGAACATGTTACTA	sgTRA-1155	chr14	22555179	22555202	-	chr14:22555171-22555228	5,55	113	87	258	0	0	0	92,98	102,24	237,58	0	0	0	2310,5	0	-11,18
TTCTGGCCCCACAGTGCTCA	sgTRA-1523	chr14	22558618	22558641	+	chr14:22558601-22558677	5,55	2560	2840	2501	0	0	0	2106,4	3337,34	2303,09	0	0	0	2303,1	0	-11,17
TACTTTCCTCCCATCAAGGC	sgTRA-1587	chr14	22559192	22559215	-	chr14:22559182-22559263	5,55	2754	2319	2501	0	0	0	2266,03	2725,1	2303,09	0	0	0	2303,1	0	-11,17
CGCCCCAGGCCACGTGCCGA	sgTRA-1297	chr14	22556562	22556585	+	chr14:22556548-22556654	5,55	3993	1948	2498	153	0	0	3285,5	2289,13	2300,33	167,57	0	0	2300,3	0	-11,17
TGATCGGCTTCAAGCAGGGA	sgTRA-596	chr14	22548604	22548627	+	chr14:22548508-22548628	5,54	2493	2160	3937	2	1374	0	2051,28	2538,26	3625,45	2,19	1319,06	0	2538,3	2,19	-9,64
GGCCATTATTATTGCACAAG	sgTRA-761	chr14	22550813	22550836	-	chr14:22550800-22550899	5,54	2419	1944	2701	0	0	0	1990,39	2284,43	2487,26	0	0	0	2284,4	0	-11,16
CCAGTGCTGACTTGGCCGGT	sgTRA-1117	chr14	22554940	22554963	-	chr14:22554924-22554970	5,53	980	562	941	0	32	0	806,36	660,42	866,54	0	30,72	0	2277,3	0,96	-10,18
ATCACATCCCTAACAGTCCT	sgTRA-796	chr14	22551537	22551560	+	chr14:22551481-22551560	5,53	3889	2772	1304	13627	18	3	3199,93	3257,43	1200,81	14924,55	17,28	3,36	3199,9	17,28	-7,45
AATGCCAGAGATTCCACCAC	sgTRA-1019	chr14	22553757	22553780	+	chr14:22553675-22553796	5,53	3066	2686	4086	10919	16	4	2522,75	3156,37	3762,66	11958,7	15,36	4,48	3156,4	15,36	-7,59
GGCCTGAGCATAAGTCTCGA	sgTRA-1335	chr14	22556822	22556845	-	chr14:22556756-22556846	5,53	2564	1926	3088	0	0	2	2109,7	2263,28	2843,64	0	0	2,24	2263,3	0	-11,15
GAAATTAGCTAAGTGCCCTT	sgTRA-86	chr14	22542562	22542585	+	chr14:22542499-22542601	5,52	1462	2024	2449	0	0	0	1202,95	2378,44	2255,2	0	0	0	2255,2	0	-11,14
CTGCCATACTGAGAAAAAAG	sgTRA-1491	chr14	22558334	22558357	+	chr14:22558290-22558362	5,52	2736	874	2625	0	0	0	2251,22	1027,05	2417,28	0	0	0	2251,2	0	-11,14
CCAGCGCAGTGACGGGCACA	sgTRA-1398	chr14	22557261	22557284	+	chr14:22557247-22557339	5,52	1040	1768	975	0	0	0	855,73	2077,61	897,85	0	0	0	2250,6	0	-11,14
CTTTGCTGCCTGAGGGCACT	sgTRA-1049	chr14	22554493	22554516	-	chr14:22554475-22554583	5,52	3057	1681	2443	160	0	0	2515,34	1975,38	2249,68	175,24	0	0	2249,7	0	-11,14
CTATACCTTGTAATTGCATG	sgTRA-113	chr14	22542775	22542798	-	chr14:22542770-22542859	5,51	3305	1909	2328	0	0	0	2719,4	2243,3	2143,78	0	0	0	2243,3	0	-11,13
TTCTGTGACTCCCGTCAGTA	sgTRA-998	chr14	22553538	22553561	-	chr14:22553475-22553585	5,51	1681	1905	3081	1352	1	0	1383,15	2238,6	2837,19	1480,74	0,96	0	2238,6	0,96	-10,16
CTGGGATGTCGGCCTGAGGT	sgTRA-1149	chr14	22555160	22555183	-	chr14:22555096-22555188	5,51	5805	5940	6011	259	656	1499	4776,44	6980,21	5535,33	283,66	629,77	1678,54	5535,3	629,77	-3,13
GGTTGAACTAGACGTACATG	sgTRA-309	chr14	22545497	22545520	+	chr14:22545458-22545537	5,51	2967	1897	2028	54	0	0	2441,29	2229,2	1867,52	59,14	0	0	2229,2	0	-11,12
AGTGCTGTCATTCTGGCTGC	sgTRA-1247	chr14	22556171	22556194	+	chr14:22556126-22556205	5,5	3324	1894	1689	0	0	1505	2735,04	2225,68	1555,34	0	0	1685,26	2225,7	0	-11,12
GCATCCATGACCCTGGGGAA	sgTRA-940	chr14	22552882	22552905	-	chr14:22552874-22552912	5,5	5449	3803	4235	5151	264	210	4483,52	4468,98	3899,87	5641,47	253,44	235,15	4469	253,44	-4,13
GCCACTCCTCCATATGCCTC	sgTRA-1904	chr14	22564893	22564916	-	chr14:22564871-22564969	5,49	3186	1604	2758	4690	3	1	2621,49	1884,89	2539,75	5136,58	2,88	1,12	2539,8	2,88	-9,36
CTGTCATTCTGGCTGCCGGA	sgTRA-1248	chr14	22556175	22556198	+	chr14:22556126-22556205	5,49	2683	2414	1757	0	0	0	2207,61	2836,74	1617,96	0	0	0	2207,6	0	-11,11
TGAAGCTGGGAGTGGGGTTT	sgTRA-753	chr14	22550675	22550698	+	chr14:22550642-22550705	5,49	2673	1348	2587	0	0	0	2199,38	1584,06	2382,28	0	0	0	2199,4	0	-11,1
ACTTCCTCCAGGGCTCCGGG	sgTRA-1412	chr14	22557391	22557414	-	chr14:22557371-22557479	5,49	3124	1703	2387	170	0	0	2570,47	2001,23	2198,11	186,19	0	0	2198,1	0	-11,1
TGGGATGGCTAGAAAATACT	sgTRA-1774	chr14	22561716	22561739	-	chr14:22561711-22561809	5,48	2660	1861	2103	0	231	0	2188,69	2186,9	1936,58	0	221,76	0	2186,9	0	-11,1
CCCCGGAGCTGTTCCGACAG	sgTRA-43	chr14	22541895	22541918	-	chr14:22541866-22541947	5,48	7853	5775	7538	0	0	0	6461,56	6786,32	6941,5	0	0	0	2186,1	0	-11,1
TGGACACAATAGAGATTCAG	sgTRA-231	chr14	22544530	22544553	+	chr14:22544490-22544567	5,48	6149	4565	2906	1539	0	422	5059,49	5364,42	2676,04	1685,54	0	472,55	5059,5	472,55	-3,42
GATCGGCTTCAAGCAGGGAA	sgTRA-597	chr14	22548605	22548628	+	chr14:22548508-22548628	5,47	2959	1851	975	0	0	0	2434,71	2175,15	897,85	0	0	0	2175,1	0	-11,09
GGGTGGGCTCCATGGTCAGA	sgTRA-376	chr14	22546225	22546248	-	chr14:22546193-22546249	5,47	3120	1597	2356	0	0	0	2567,18	1876,67	2169,56	0	0	0	2169,6	0	-11,08
ATTCAGGCCTGTTAAATCCC	sgTRA-1698	chr14	22560659	22560682	-	chr14:22560641-22560712	5,47	2820	1845	1215	16	0	0	2320,34	2168,1	1118,85	17,52	0	0	2168,1	0	-11,08
ACTGAAGATCCATCATCTGT	sgTRA-837	chr14	22551929	22551952	-	chr14:22551907-22551996	5,46	3427	1766	2394	98	0	1	2819,79	2075,26	2204,56	107,33	0	1,12	2204,6	1,12	-10,02
ACGGGGAGAAGTGGAAACTC	sgTRA-266	chr14	22545077	22545100	-	chr14:22545009-22545131	5,46	1448	1835	2424	0	0	0	1191,44	2156,35	2232,18	0	0	0	2156,3	0	-11,08
TCAAGGCCCCTCACCTCAGC	sgTRA-750	chr14	22550655	22550678	-	chr14:22550642-22550705	5,46	3406	2580	4684	1033	1	14	2802,51	3031,81	4313,34	1131,36	0,96	15,68	3031,8	15,68	-7,51
TCACCTGCCCAAGAACTAGG	sgTRA-646	chr14	22549554	22549577	+	chr14:22549510-22549619	5,45	2076	1903	2328	0	0	0	1708,16	2236,25	2143,78	0	0	0	2143,8	0	-11,07
CGGAGGTAGTGACAAAATCA	sgTRA-1512	chr14	22558482	22558505	-	chr14:22558438-22558522	5,45	5072	3974	3017	229	202	0	4173,31	4669,93	2778,26	250,81	193,92	0	4173,3	193,92	-4,42
AAGAGCAGAAGGTTTAGGCC	sgTRA-184	chr14	22543627	22543650	+	chr14:22543543-22543655	5,45	2599	613	2939	0	0	1463	2138,49	720,35	2706,43	0	0	1638,23	2138,5	0	-11,06
CTCAGTGTGGTCACACAGTG	sgTRA-1226	chr14	22556003	22556026	-	chr14:22556003-22556121	5,44	2822	2539	3447	1	18460	13	2321,98	2983,63	3174,23	1,1	17721,81	14,56	2983,6	14,56	-7,58
CTCTGAGACAATAGCTGACC	sgTRA-1827	chr14	22563005	22563028	-	chr14:22562971-22563047	5,44	3454	1601	1258	0	39	56	2842	1881,37	1158,45	0	37,44	62,71	3514	7083	1,01
CTTAAGTCTTTTGGGAGAGT	sgTRA-1162	chr14	22555236	22555259	-	chr14:22555235-22555337	5,44	2582	1807	2765	0	0	0	2124,51	2123,44	2546,2	0	0	0	2124,5	0	-11,05
ATATTTGATGTTGTCGGGCA	sgTRA-1654	chr14	22559783	22559806	+	chr14:22559689-22559809	5,44	2582	2124	2217	0	0	0	2124,51	2495,95	2041,56	0	0	0	2124,5	0	-11,05
TCCGAACCCAAGGCCTCCTC	sgTRA-1417	chr14	22557434	22557457	-	chr14:22557371-22557479	5,44	1459	2064	2303	0	0	4807	1200,49	2425,45	2120,76	0	0	5382,76	2120,8	0	-11,05
AAGTGCCGATCCTCAAGGCA	sgTRA-338	chr14	22545988	22546011	-	chr14:22545931-22546016	5,43	2248	1796	2342	0	0	0	1849,69	2110,52	2156,67	0	0	0	2110,5	0	-11,04
TCACAAGAGGCCGAAGGTAT	sgTRA-1782	chr14	22561776	22561799	+	chr14:22561711-22561809	5,43	8286	5887	7941	5912	1352	562	6817,84	6917,93	7312,61	6474,94	1297,94	629,31	6917,9	1297,9	-2,41
TGCATGTATACGCACGCAGA	sgTRA-1692	chr14	22560597	22560620	+	chr14:22560513-22560621	5,43	3707	2268	3450	0	126	17	3050,17	2665,17	3176,99	0	120,96	19,04	3050,2	19,04	-7,25
TGTCTCACAAATTCGTGGCT	sgTRA-903	chr14	22552567	22552590	+	chr14:22552479-22552590	5,43	2556	1806	1473	0	0	0	2103,11	2122,27	1356,44	0	0	0	2103,1	0	-11,04
AGATGGTTTCCATGTGATAG	sgTRA-1785	chr14	22561822	22561845	+	chr14:22561821-22561865	5,42	3190	1784	2058	0	0	0	2624,78	2096,41	1895,14	0	0	0	2096,4	0	-11,03
GGAGATGGAGTGCCCCAGCC	sgTRA-60	chr14	22542128	22542151	+	chr14:22542107-22542184	5,42	2271	1947	2276	0	0	2370	1868,61	2287,96	2095,89	0	0	2653,87	2095,9	0	-11,03
CCAGAGCTCTGGGCAGAACC	sgTRA-522	chr14	22547829	22547852	+	chr14:22547756-22547863	5,42	1980	1653	2421	4157	3	4	1629,17	1942,47	2229,42	4552,83	2,88	4,48	2095,2	0	-11,03
CATTCTCACATCCGGGATGG	sgTRA-921	chr14	22552705	22552728	-	chr14:22552684-22552735	5,41	2528	1193	3259	68	0	0	2080,07	1401,92	3001,11	74,47	0	0	2080,1	0	-11,02
TTTATACCCTGACACTAGAT	sgTRA-1684	chr14	22560513	22560536	+	chr14:22560513-22560621	5,41	2519	1022	2269	0	0	0	2072,67	1200,97	2089,45	0	0	0	2072,7	0	-11,02
CTCCAGCGGGCAGGTTCTGC	sgTRA-1542	chr14	22558789	22558812	+	chr14:22558772-22558845	5,41	9265	6753	6719	0	0	0	7623,38	7935,58	6187,31	0	0	0	7848	1753	-2,16
GTGATGGTGATGGCTCTGTT	sgTRA-793	chr14	22551519	22551542	-	chr14:22551481-22551560	5,41	3111	1757	2247	0	0	2124	2559,78	2064,69	2069,19	0	0	2378,4	2069,2	0	-11,02
GTATAGAGGCAGCAATGTAG	sgTRA-115	chr14	22542792	22542815	+	chr14:22542770-22542859	5,4	3683	1493	2243	0	0	0	3030,43	1754,45	2065,51	0	0	0	2065,5	0	-11,01
TGTCACCAAACAAATGATTG	sgTRA-13	chr14	22541277	22541300	+	chr14:22541277-22541302	5,4	2179	1756	2504	0	0	0	1792,91	2063,51	2305,85	0	0	0	2063,5	0	-11,01
TTCGCCACCTTTGAGAAGAG	sgTRA-1550	chr14	22558860	22558883	+	chr14:22558841-22558951	5,4	10528	5034	7092	1	1202	3623	8662,59	5915,55	6530,79	1,1	1153,93	4056,95	6530,8	1153,9	-2,5
GCATGTATACGCACGCAGAA	sgTRA-1693	chr14	22560598	22560621	+	chr14:22560513-22560621	5,4	2500	737	2839	0	0	0	2057,04	866,06	2614,34	0	0	0	2057	0	-11,01
TCATAAAGAGTTCAGCACAG	sgTRA-1899	chr14	22564821	22564844	+	chr14:22564776-22564844	5,4	2500	2388	2227	0	0	664	2057,04	2806,19	2050,77	0	0	743,53	2057	0	-11,01
TTAACCCCAATCTAGTGTCA	sgTRA-1687	chr14	22560519	22560542	-	chr14:22560513-22560621	5,4	2528	1748	2027	0	0	134	2080,07	2054,11	1866,6	0	0	150,05	2054,1	0	-11,01
GATCCTATCACCTTTGGAAT	sgTRA-1558	chr14	22558921	22558944	-	chr14:22558841-22558951	5,39	2736	1160	2223	0	0	0	2251,22	1363,14	2047,09	0	0	0	2047,1	0	-11
TTGAGATGTTTGTGGCCTCA	sgTRA-1656	chr14	22560090	22560111	+	chr14:22560090-22560207	5,39	2863	1735	1741	0	0	0	2355,72	2038,83	1603,23	0	0	0	2038,8	0	-10,99
GCACCTCAAAGGGCTGGCGT	sgTRA-908	chr14	22552621	22552644	-	chr14:22552595-22552675	5,38	2052	1723	2616	0	0	384	1688,42	2024,73	2408,99	0	0	429,99	2024,7	0	-10,98
ATGCCAGTGATGGACAAGGG	sgTRA-494	chr14	22547409	22547432	-	chr14:22547317-22547432	5,38	1502	1720	2538	0	0	0	1235,87	2021,21	2337,16	0	0	0	2021,2	0	-10,98
CCCAGGCCCTGCCGGTGCGC	sgTRA-1500	chr14	22558398	22558421	-	chr14:22558360-22558440	5,38	1135	613	1325	0	0	0	933,89	720,35	1220,15	0	0	0	2019,5	0	-10,98
TGGGTGGAATGTAGGTCTGC	sgTRA-1877	chr14	22564309	22564332	-	chr14:22564241-22564352	5,37	2451	1278	2643	0	0	0	2016,72	1501,8	2433,85	0	0	0	2016,7	0	-10,98
CAAGGGAAGTGTGGGTGGCT	sgTRA-1033	chr14	22553949	22553972	+	chr14:22553902-22553972	5,37	2626	1534	2186	0	0	0	2160,71	1802,63	2013,02	0	0	0	2013	0	-10,98
AGCAAAGGAACTATGCCTTA	sgTRA-362	chr14	22546116	22546139	+	chr14:22546101-22546189	5,37	2445	1736	1287	0	102	0	2011,78	2040,01	1185,16	0	97,92	0	2011,8	0	-10,98
AGGTCCTGCAGAATGTTGTG	sgTRA-844	chr14	22551969	22551992	+	chr14:22551907-22551996	5,37	2842	1710	2101	897	0	0	2338,44	2009,46	1934,74	982,41	0	0	2009,5	0	-10,97
AACATAAAATTCAACTCCCC	sgTRA-1185	chr14	22555533	22555556	+	chr14:22555533-22555624	5,37	3145	1116	2179	0	0	0	2587,75	1311,43	2006,57	0	0	0	2006,6	0	-10,97
GTCAGCGAAGGGACCAGCCA	sgTRA-1667	chr14	22560172	22560195	-	chr14:22560090-22560207	5,37	2291	2342	2179	1173	0	0	1885,07	2752,13	2006,57	1284,69	0	0	2006,6	0	-10,97
AACATTCTAAAAGGCTCCTT	sgTRA-130	chr14	22543085	22543108	-	chr14:22543085-22543152	5,36	2980	1330	2522	0	3	1897	2451,99	1562,91	2322,43	0	2,88	2124,21	2322,4	2,88	-9,23
TTCCAAGAAGAGGTTGACTT	sgTRA-869	chr14	22552283	22552306	-	chr14:22552216-22552316	5,36	2993	908	2175	0	0	0	2462,68	1067,01	2002,89	0	0	0	2002,9	0	-10,97
TACTAGAAGTGTTCAGGTTT	sgTRA-969	chr14	22553151	22553174	+	chr14:22553151-22553249	5,36	2428	2458	1297	0	0	0	1997,79	2888,44	1194,36	0	0	0	1997,8	0	-10,97
ACATGGCTCACGGAGGTAGA	sgTRA-1236	chr14	22556091	22556114	-	chr14:22556003-22556121	5,36	2631	1699	1727	386	1	0	2164,82	1996,53	1590,34	422,75	0,96	0	1996,5	0,96	-9,99
TCTGTTTGACTGGGTTTGGT	sgTRA-859	chr14	22552165	22552188	+	chr14:22552114-22552223	5,35	1713	1691	2575	0	0	0	1409,48	1987,13	2371,23	0	0	0	1987,1	0	-10,96
AGGAAGCACCATTCTAGTTG	sgTRA-559	chr14	22548279	22548302	+	chr14:22548193-22548310	5,35	2412	1835	1436	109	0	0	1984,63	2156,35	1322,37	119,38	0	0	1984,6	0	-10,96
TGGCAGCGGAACTCACTAAG	sgTRA-704	chr14	22550216	22550239	+	chr14:22550157-22550272	5,35	8284	6319	6176	15150	10	1192	6816,19	7425,58	5687,28	16592,57	9,6	1334,77	6816,2	1334,8	-2,35
ATCACAGGTGATAGAAATTA	sgTRA-1448	chr14	22557696	22557719	+	chr14:22557665-22557759	5,35	2727	1553	2146	0	0	53	2243,81	1824,96	1976,18	0	0	59,35	1976,2	0	-10,95
TAGCAGCTTTCACCTCCTTG	sgTRA-807	chr14	22551695	22551718	-	chr14:22551600-22551720	5,34	4546	4057	4190	7151	167	150	3740,51	4767,46	3858,43	7831,91	160,32	167,97	3858,4	167,97	-4,51
CATGTCCTCTCTCCCCAGTA	sgTRA-770	chr14	22551016	22551039	+	chr14:22550981-22551053	5,34	2936	1374	2129	0	0	0	2415,78	1614,61	1960,53	0	0	0	1960,5	0	-10,94
TGATCCCCTGCCTTGAGGAT	sgTRA-336	chr14	22545983	22546006	+	chr14:22545931-22546016	5,34	5862	1826	3905	98	4719	2	4823,34	2145,77	3595,99	107,33	4530,29	2,24	3596	107,33	-5,05
AAATTTCATGTGGGTGGTTC	sgTRA-1573	chr14	22559024	22559047	-	chr14:22558960-22559060	5,33	3091	735	2387	0	513	2	2543,32	863,71	2198,11	0	492,49	2,24	2198,1	2,24	-9,41
GGGGCATTTTCATTTAATAC	sgTRA-1023	chr14	22553809	22553832	-	chr14:22553808-22553886	5,33	2787	1577	2114	0	0	0	2293,18	1853,16	1946,71	0	0	0	1946,7	0	-10,93
TGATTCTTGAGAAATACGAT	sgTRA-25	chr14	22541534	22541557	-	chr14:22541490-22541557	5,33	2031	1890	2113	0	0	55	1671,14	2220,98	1945,79	0	0	61,59	1945,8	0	-10,93
CCATTAGGGCCATCACCTAA	sgTRA-1359	chr14	22556962	22556985	+	chr14:22556877-22556985	5,33	4741	3204	4184	639	0	2792	3900,96	3765,08	3852,91	699,85	0	3126,41	1944,9	0	-10,93
CCTCTTCTCAGCCATGGTTC	sgTRA-22	chr14	22541490	22541513	-	chr14:22541490-22541557	5,33	3841	1427	3519	956	924	1	3160,43	1676,9	3240,53	1047,03	887,05	1,12	1943,6	0	-10,93
GGATGGATTCTGCAATCTCC	sgTRA-17	chr14	22541385	22541408	-	chr14:22541367-22541474	5,32	2355	1569	3332	0	0	0	1937,73	1843,76	3068,33	0	0	0	1937,7	0	-10,92
TTGGCATCGCCTGGGAGCAC	sgTRA-1856	chr14	22563945	22563968	-	chr14:22563901-22563987	5,32	1992	1800	2104	708	0	0	1639,05	2115,22	1937,5	775,42	0	0	1937,5	0	-10,92
AAACCACCAGAGAGGCAGCC	sgTRA-1748	chr14	22561323	22561346	-	chr14:22561282-22561354	5,32	2353	2523	1927	0	0	0	1936,08	2964,83	1774,51	0	0	0	1936,1	0	-10,92
AGGATGAGATCAGAATGGCA	sgTRA-1650	chr14	22559723	22559746	+	chr14:22559689-22559809	5,32	2352	1581	2365	0	1	920	1935,26	1857,86	2177,85	0	0,96	1030,19	1935,3	0,96	-9,95
TTTCAGCTGAAGTATGTTGA	sgTRA-1806	chr14	22562066	22562089	-	chr14:22562040-22562151	5,32	2236	1976	2100	0	0	0	1839,81	2322,04	1933,82	0	0	0	1933,8	0	-10,92
CACACCCACGGTTTTCCCCA	sgTRA-726	chr14	22550468	22550491	-	chr14:22550451-22550563	5,32	2507	1645	1848	0	0	0	2062,8	1933,07	1701,76	0	0	0	1933,1	0	-10,92
GACTCTGAGAAATGGCAACA	sgTRA-312	chr14	22545592	22545615	-	chr14:22545579-22545623	5,32	3688	1643	1868	0	0	0	3034,54	1930,72	1720,18	0	0	0	1930,7	0	-10,92
TAAGGTTTACACTATCATAA	sgTRA-125	chr14	22543014	22543037	+	chr14:22542996-22543076	5,31	2450	915	2091	0	0	0	2015,9	1075,23	1925,53	0	0	0	1925,5	0	-10,91
GTGCAGAGGGCCCAGCTATA	sgTRA-1127	chr14	22554991	22555014	+	chr14:22554963-22555063	5,31	8303	6877	10052	2974	82	1769	6831,83	8081,3	9256,56	3257,18	78,72	1980,88	8081,3	1980,9	-2,03
TGAAGTCACAACCTCAGCCC	sgTRA-179	chr14	22543543	22543566	+	chr14:22543543-22543655	5,31	2081	1896	2078	1554	0	0	1712,28	2228,03	1913,56	1701,97	0	0	1913,6	0	-10,9
TCGGATTCTCAGTTTCCCAA	sgTRA-248	chr14	22544861	22544884	-	chr14:22544779-22544884	5,31	2804	1628	1056	0	0	0	2307,17	1913,1	972,44	0	0	0	1913,1	0	-10,9
CTCCCAGGCGATGCCAATAC	sgTRA-1857	chr14	22563951	22563974	+	chr14:22563901-22563987	5,3	2322	1678	2026	0	0	0	1910,58	1971,85	1865,68	0	0	0	1910,6	0	-10,9
ATTGTGTCAGACTGGTGAGG	sgTRA-1017	chr14	22553737	22553760	-	chr14:22553675-22553796	5,3	3618	1371	2074	0	0	1076	2976,94	1611,09	1909,88	0	0	1204,88	1909,9	0	-10,9
CAGTTTTTAATGGTTGATAA	sgTRA-1026	chr14	22553853	22553876	-	chr14:22553808-22553886	5,3	2887	1259	2110	1	627	0	2375,47	1479,48	1943,03	1,1	601,93	0	1943	1,1	-9,86
AAGGGGCCCATCTGGACCCG	sgTRA-706	chr14	22550233	22550256	+	chr14:22550157-22550272	5,3	1453	1625	2068	921	0	0	1195,55	1909,57	1904,35	1008,7	0	0	1904,4	0	-10,9
AGGAAACAGAGGTTTACCGG	sgTRA-417	chr14	22546514	22546537	-	chr14:22546498-22546560	5,3	2318	1616	1635	0	0	0	1907,28	1898,99	1505,62	0	0	0	1899	0	-10,89
TGACATTCACGGCAGAGGCA	sgTRA-829	chr14	22551844	22551867	+	chr14:22551793-22551902	5,29	3410	1338	2318	0	2866	2	2805,8	1572,31	2134,57	0	2751,39	2,24	2134,6	2,24	-9,36
GCGAGCAGAGCAGTCGGAGA	sgTRA-1099	chr14	22554834	22554857	-	chr14:22554834-22554931	5,29	4182	2485	2256	24	1016	3	3441,01	2920,17	2077,48	26,29	975,37	3,36	2920,2	26,29	-6,74
CAGTTGCAGCAGAGAGATGA	sgTRA-602	chr14	22549033	22549056	+	chr14:22549033-22549126	5,29	1581	2262	2057	0	131	0	1300,87	2658,12	1894,22	0	125,76	0	1894,2	0	-10,89
GACTGCTCTGCTCGCATATC	sgTRA-1101	chr14	22554842	22554865	+	chr14:22554834-22554931	5,29	6392	4039	6226	645	2	1655	5259,43	4746,31	5733,32	706,42	1,92	1853,23	5259,4	706,42	-2,89
TAGAAACCAGCTGCTCGTGA	sgTRA-485	chr14	22547331	22547354	-	chr14:22547317-22547432	5,28	6051	4093	4837	12471	9465	4	4978,85	4809,77	4454,23	13658,48	9086,51	4,48	4809,8	9086,5	0,92
TCTGTCTGCCAGAGTCCTTT	sgTRA-300	chr14	22545435	22545458	-	chr14:22545393-22545459	5,28	2985	1204	2418	0	4287	3	2456,1	1414,84	2226,66	0	4115,57	3,36	2226,7	3,36	-9
TGCCTCCTTGTGGAGAGATC	sgTRA-642	chr14	22549513	22549536	-	chr14:22549510-22549619	5,28	2236	1591	3675	0	0	0	1839,81	1869,62	3384,19	0	0	0	1869,6	0	-10,87
GCTGCTTAGGGTGGTTAGGA	sgTRA-1673	chr14	22560245	22560268	-	chr14:22560204-22560304	5,28	2271	2117	1589	0	0	0	1868,61	2487,73	1463,26	0	0	0	1868,6	0	-10,87
CCCGTGGCGTGGCATGAGAG	sgTRA-882	chr14	22552384	22552407	-	chr14:22552378-22552470	5,28	9581	6149	10402	108	4481	1714	7883,39	7225,81	9578,86	118,28	4301,81	1919,3	7883,4	1919,3	-2,04
ATACCACCTTCACAAAGGCG	sgTRA-1009	chr14	22553680	22553703	+	chr14:22553675-22553796	5,27	1308	2034	2020	0	250	0	1076,24	2390,19	1860,15	0	240	0	1860,2	0	-10,86
TCTGGCTGCCGGAAGGCTGC	sgTRA-1249	chr14	22556182	22556205	+	chr14:22556126-22556205	5,27	2257	1713	1811	0	0	0	1857,09	2012,98	1667,69	0	0	0	1857,1	0	-10,86
GGTCCTGCAGAATGTTGTGA	sgTRA-845	chr14	22551970	22551993	+	chr14:22551907-22551996	5,26	2597	2893	3244	34	389	31	2136,85	3399,62	2987,29	37,24	373,44	34,71	2987,3	37,24	-6,29
CCTTTGAACCTGAATGGTGT	sgTRA-605	chr14	22549087	22549111	+	chr14:22549033-22549126	5,25	1520	2139	1964	0	0	1769	1250,68	2513,58	1808,58	0	0	1980,88	1834,4	0	-10,84
CATTGAAGCTGTTAGACATA	sgTRA-1689	chr14	22560553	22560576	+	chr14:22560513-22560621	5,25	3967	1541	1992	0	35	0	3264,1	1810,86	1834,37	0	33,6	0	1834,4	0	-10,84
AGCCTCCAATTCTCATTGCC	sgTRA-11	chr14	22541155	22541178	+	chr14:22541087-22541180	5,25	1385	1590	2092	1	2545	0	1139,6	1868,44	1926,45	1,1	2443,23	0	1868,4	1,1	-9,8
TTAGAGGTTATTCCAAGAAG	sgTRA-870	chr14	22552293	22552316	-	chr14:22552216-22552316	5,25	4686	4469	4991	3198	0	426	3855,71	5251,61	4596,05	3502,51	0	477,02	4596	477,02	-3,27
CTCCACAAGGAGGCATGGAA	sgTRA-643	chr14	22549521	22549544	+	chr14:22549510-22549619	5,25	3606	1501	1982	0	0	0	2967,07	1763,85	1825,16	0	0	0	1825,2	0	-10,84
TCTTTAATTTGGAAGGCAAA	sgTRA-1906	chr14	22564923	22564946	+	chr14:22564871-22564969	5,24	3098	1545	935	1403	1	0	2549,08	1815,56	861,01	1536,59	0,96	0	1815,6	0,96	-9,86
GCTATGCAAGCACGTGCTTC	sgTRA-1177	chr14	22555405	22555428	+	chr14:22555354-22555443	5,24	5096	3702	3898	0	349	373	4193,06	4350,29	3589,54	0	335,04	417,68	4193,1	335,04	-3,64
GACCCTGCGAGCCAAGGCCT	sgTRA-1140	chr14	22555102	22555125	+	chr14:22555096-22555188	5,24	2312	1579	1976	1248	0	1	1902,35	1855,51	1819,63	1366,83	0	1,12	1855,5	1,12	-9,77
TTCCCACACATGGCTCACGG	sgTRA-1239	chr14	22556098	22556121	-	chr14:22556003-22556121	5,24	4102	4058	4179	6847	38290	1425	3375,18	4768,64	3848,3	7498,97	36758,84	1595,68	3848,3	7499	0,96
TCAAAGACCTTACCCACAGT	sgTRA-140	chr14	22543157	22543180	+	chr14:22543156-22543259	5,24	2203	1178	2051	0	0	14	1812,66	1384,29	1888,7	0	0	15,68	1812,7	0	-10,83
GGCCCTAATGGACGCCTTGA	sgTRA-1360	chr14	22556974	22556997	+	chr14:22556974-22557048	5,24	3034	2624	2783	0	287	11	2496,42	3083,51	2562,77	0	275,52	12,32	2562,8	12,32	-7,59
GGCTTTGCTGTGGTGGCGTT	sgTRA-1121	chr14	22554963	22554986	-	chr14:22554963-22555063	5,24	4725	3035	4491	4130	62	210	3887,8	3566,49	4135,61	4523,26	59,52	235,15	3887,8	235,15	-4,04
CCAACACCATTCAGGTTCAA	sgTRA-604	chr14	22549087	22549111	-	chr14:22549033-22549126	5,23	2746	1302	1992	0	0	0	2259,45	1530,01	1834,37	0	0	0	1808,6	0	-10,82
GCCTGAGGTTGGGTCCAGGC	sgTRA-1146	chr14	22555149	22555172	-	chr14:22555096-22555188	5,23	3114	1506	1964	0	0	0	2562,24	1769,73	1808,58	0	0	0	1808,6	0	-10,82
TCTTTGGTTTTGGATCCAGC	sgTRA-388	chr14	22546321	22546344	+	chr14:22546261-22546344	5,23	2195	880	2050	0	0	825	1806,08	1034,11	1887,78	0	0	923,81	1806,1	0	-10,82
ACAAGGCCCGGGCAGGTAGG	sgTRA-1073	chr14	22554615	22554638	+	chr14:22554582-22554654	5,23	5816	2829	3274	375	93	83	4785,49	3324,41	3014,92	410,71	89,28	92,94	3324,4	92,94	-5,15
CCCAGGGAATCACAGCAGAA	sgTRA-181	chr14	22543560	22543583	-	chr14:22543543-22543655	5,23	7267	3558	3260	0	0	0	5979,39	4181,08	3002,03	0	0	0	1801,1	0	-10,82
ATGAGTTGAATGAAGGAGGC	sgTRA-588	chr14	22548515	22548538	+	chr14:22548508-22548628	5,23	2361	1530	1348	0	0	0	1942,66	1797,93	1241,33	0	0	0	1797,9	0	-10,81
TGGAAATGAATATGGGCCCA	sgTRA-695	chr14	22550161	22550184	-	chr14:22550157-22550272	5,23	2667	1827	2325	0	787	3	2194,45	2146,94	2141,02	0	755,53	3,36	2146,9	3,36	-8,94
AAATGAATATGGGCCCAGGG	sgTRA-694	chr14	22550158	22550181	-	chr14:22550157-22550272	5,23	2181	2272	1758	0	0	0	1794,56	2669,87	1618,88	0	0	0	1794,6	0	-10,81
CCTACTTCCCTCCTCATGCT	sgTRA-372	chr14	22546166	22546189	+	chr14:22546101-22546189	5,22	2065	1276	1219	0	5425	5	1699,11	1499,45	1122,54	0	5208,06	5,6	1783,9	0	-10,8
TGATTGTTAGTCATCAGTGG	sgTRA-346	chr14	22546047	22546070	-	chr14:22546023-22546096	5,21	2566	1513	1794	0	0	0	2111,34	1777,96	1652,04	0	0	0	1778	0	-10,8
GCCCTGATCCCCACCAGACT	sgTRA-1620	chr14	22559517	22559540	+	chr14:22559517-22559587	5,21	1551	1505	2203	0	0	0	1276,19	1768,56	2028,67	0	0	0	1768,6	0	-10,79
TCAGGCCTGCTTCTTTTCAT	sgTRA-966	chr14	22553086	22553109	+	chr14:22553007-22553123	5,21	2477	1433	1919	0	0	0	2038,11	1683,95	1767,14	0	0	0	1767,1	0	-10,79
AATGGACAAGCATCAGGGTA	sgTRA-1354	chr14	22556944	22556967	-	chr14:22556877-22556985	5,21	2415	1503	1467	0	0	713	1987,1	1766,21	1350,91	0	0	798,4	1766,2	0	-10,79
ACCTGGCCATTCCTGAAGCA	sgTRA-520	chr14	22547812	22547835	-	chr14:22547756-22547863	5,2	2853	1291	1916	0	0	0	2347,49	1517,08	1764,38	0	0	0	1764,4	0	-10,79
AAAAGAGTTGATGTTTGCTT	sgTRA-1610	chr14	22559395	22559418	-	chr14:22559395-22559518	5,2	1544	1499	2315	0	0	33	1270,43	1761,5	2131,81	0	0	36,95	1761,5	0	-10,78
AAGTTTGACTTGGGGGAGCC	sgTRA-58	chr14	22542093	22542116	+	chr14:22541996-22542116	5,2	2309	1347	1910	0	0	466	1899,88	1582,89	1758,86	0	0	521,82	1758,9	0	-10,78
AGGGTGAAGGATAGACGCTG	sgTRA-426	chr14	22546663	22546686	+	chr14:22546597-22546686	5,2	4701	3896	4832	0	477	472	3868,05	4578,27	4449,63	0	457,93	528,53	4449,6	457,93	-3,28
AGCTGGGCAGAGAAAAACCA	sgTRA-863	chr14	22552216	22552239	+	chr14:22552216-22552316	5,19	1829	1489	2263	145	0	0	1504,93	1749,75	2083,92	158,81	0	0	1749,8	0	-10,77
CCCGGAGACCAGGAATCTGC	sgTRA-1370	chr14	22557017	22557040	-	chr14:22556974-22557048	5,19	806	1148	1958	0	0	0	663,19	1349,04	1803,06	0	0	0	1748,7	0	-10,77
CTTTACAAGAACTCTGACCT	sgTRA-63	chr14	22542160	22542183	-	chr14:22542107-22542184	5,19	2121	2038	823	0	0	0	1745,19	2394,89	757,87	0	0	0	1745,2	0	-10,77
TCGCTCACTCCTGGACAGGA	sgTRA-1741	chr14	22561144	22561168	+	chr14:22561062-22561169	5,19	2178	991	1894	0	0	0	1792,09	1164,54	1744,12	0	0	0	1744,1	0	-10,77
GCCTTTTAGAATGTTGCTCT	sgTRA-132	chr14	22543093	22543116	+	chr14:22543085-22543152	5,19	2629	1517	1832	0	2961	1	2163,18	1782,66	1687,03	0	2842,59	1,12	1782,7	1,12	-9,72
CACTCAAGTCCTGGGGCTGG	sgTRA-320	chr14	22545873	22545896	-	chr14:22545836-22545939	5,19	2574	1482	1091	0	0	0	2117,92	1741,53	1004,67	0	0	0	1741,5	0	-10,77
CACCCTGCTGGAAACTCTCT	sgTRA-409	chr14	22546472	22546495	+	chr14:22546397-22546499	5,18	1156	1050	844	500	1850	6839	951,17	1233,88	777,21	547,61	1776,02	7658,15	1737	0	-10,76
TAGTAAAAAGAGGGTTTTGG	sgTRA-530	chr14	22547902	22547925	-	chr14:22547858-22547975	5,18	4067	3307	5783	0	279	2639	3346,39	3886,12	5325,38	0	267,84	2955,09	3886,1	267,84	-3,85
GGGCCACTTTTACCCTTAGG	sgTRA-105	chr14	22542726	22542749	-	chr14:22542713-22542777	5,18	2095	1400	3232	0	0	0	1723,8	1645,17	2976,24	0	0	0	1723,8	0	-10,75
CCAGGCTGTGTCGTGCTCTG	sgTRA-1444	chr14	22557613	22557636	-	chr14:22557560-22557636	5,17	408	686	629	0	0	0	335,71	806,13	579,23	0	0	0	1721,3	0,96	-9,78
TATCCGGAAGCCTCCTGATA	sgTRA-1841	chr14	22563219	22563242	+	chr14:22563145-22563255	5,17	3421	1462	1417	0	0	1689	2814,85	1718,03	1304,87	0	0	1891,3	1718	0	-10,75
AACAATCGAAGGATTAGTAA	sgTRA-1892	chr14	22564671	22564694	+	chr14:22564617-22564709	5,17	1991	1812	1861	392	0	0	1638,22	2129,32	1713,73	429,33	0	0	1713,7	0	-10,74
GTGATGGAGGGGAAATGACA	sgTRA-1519	chr14	22558546	22558569	+	chr14:22558525-22558592	5,17	2080	2162	1682	0	0	0	1711,45	2540,61	1548,9	0	0	0	1711,5	0	-10,74
CTTACAGGGTCATACTCACA	sgTRA-71	chr14	22542257	22542280	-	chr14:22542188-22542306	5,16	1609	1703	1850	0	0	0	1323,91	2001,23	1703,6	0	0	0	1703,6	0	-10,74
TTTTCTTACTAGGGTAGAAT	sgTRA-297	chr14	22545403	22545426	+	chr14:22545393-22545459	5,16	2324	1028	1841	0	0	0	1912,22	1208,02	1695,32	0	0	0	1695,3	0	-10,73
CACCTCCTTCATGCAATGAT	sgTRA-1727	chr14	22561066	22561089	-	chr14:22561062-22561169	5,15	382	314	420	0	0	0	314,32	368,99	386,76	0	0	0	1692,2	0	-10,73
GCAGTGACAAGCAGCAATAA	sgTRA-825	chr14	22551820	22551843	-	chr14:22551793-22551902	5,15	2011	1472	2153	0	4775	1	1654,68	1729,78	1982,63	0	4584,05	1,12	1729,8	1,12	-9,67
GTATTACTGATATTGGTGGG	sgTRA-negC					negC	5,15	641	1436	2018	0	0	0	527,42	1687,47	1858,31	0	0	0	1687,5	0	-10,72
TTCCCTCTGACATACCAGGT	sgTRA-1106	chr14	22554873	22554896	-	chr14:22554834-22554931	5,15	2825	1436	1551	0	16	0	2324,45	1687,47	1428,27	0	15,36	0	1687,5	0	-10,72
GGATGTCCCCCTACCTGCCC	sgTRA-1074	chr14	22554621	22554644	-	chr14:22554582-22554654	5,15	2340	1070	1826	0	0	0	1925,39	1257,38	1681,5	0	0	0	1681,5	0	-10,72
GGACACAATAGAGATTCAGA	sgTRA-232	chr14	22544531	22544554	+	chr14:22544490-22544567	5,14	3385	1788	2099	0	6934	4	2785,23	2101,11	1932,9	0	6656,72	4,48	2101,1	4,48	-8,58
CTTGCTCTATTAACTCTCCC	sgTRA-1025	chr14	22553830	22553853	-	chr14:22553808-22553886	5,14	2137	1194	1814	0	863	0	1758,35	1403,09	1670,45	0	828,49	0	1670,5	0	-10,71
GGTGAGCAAGTGTTGGGAGT	sgTRA-1097	chr14	22554797	22554820	+	chr14:22554735-22554821	5,13	2385	1839	1997	4699	3	2	1962,41	2161,05	1838,97	5146,44	2,88	2,24	1962,4	2,88	-8,98
GAGCTAAGAGAGCCGTACTG	sgTRA-772	chr14	22551028	22551051	-	chr14:22550981-22551053	5,13	2933	927	1808	0	0	0	2413,31	1089,34	1664,93	0	0	0	1664,9	0	-10,7
AAAGGCAGTGCTGACAACCC	sgTRA-1896	chr14	22564733	22564756	-	chr14:22564716-22564756	5,13	2023	1723	1182	0	19	0	1664,55	2024,73	1088,47	0	18,24	0	1664,6	0	-10,7
AGTGGATAAGTATTGCCTTG	sgTRA-1657	chr14	22560103	22560126	-	chr14:22560090-22560207	5,13	4229	3823	4181	1404	300	0	3479,68	4492,48	3850,15	1537,69	288	0	3850,1	288	-3,74
GATATGTTTGTGGAAGGTTC	sgTRA-174	chr14	22543456	22543479	-	chr14:22543456-22543519	5,13	2292	624	1802	0	34	0	1885,89	733,27	1659,4	0	32,64	0	1659,4	0	-10,7
CCTAAGAATCAGAAACGCAA	sgTRA-1807	chr14	22562094	22562117	-	chr14:22562040-22562151	5,12	1479	1431	1176	2	2	927	1216,94	1681,6	1082,94	2,19	1,92	1038,03	1650,2	0	-10,69
TAGACTTTCCACAGTGTTTG	sgTRA-1793	chr14	22561912	22561935	+	chr14:22561886-22561968	5,12	2306	1588	1726	2	4684	1	1897,41	1866,09	1589,42	2,19	4496,69	1,12	1866,1	2,19	-9,19
GGGATGGCGGAGGCAGTCTC	sgTRA-834	chr14	22551909	22551932	-	chr14:22551907-22551996	5,12	2348	845	1786	0	0	0	1931,97	992,98	1644,67	0	0	0	1644,7	0	-10,68
AAAATTGGTTGTGGCTATGT	sgTRA-1845	chr14	22563652	22563675	-	chr14:22563619-22563676	5,12	2094	1399	1320	0	489	0	1722,97	1643,99	1215,54	0	469,45	0	1644	0	-10,68
CATTAGGAGCAGAATCATCT	sgTRA-30	chr14	22541712	22541735	+	chr14:22541663-22541770	5,11	2904	1344	1780	0	0	0	2389,45	1579,36	1639,14	0	0	0	1639,1	0	-10,68
TTGCCACCTTTGGGGAGCTC	sgTRA-1014	chr14	22553704	22553727	+	chr14:22553675-22553796	5,11	2929	1353	1778	0	677	0	2410,02	1589,94	1637,3	0	649,93	0	1637,3	0	-10,68
CCACCGGGAAACTGAGGCGG	sgTRA-1434	chr14	22557525	22557548	+	chr14:22557474-22557567	5,11	3517	2854	3226	0	0	0	2893,84	3353,79	2970,72	0	0	0	1675,7	1,12	-9,63
GATGTACAGTTTGCTTTGCT	sgTRA-464	chr14	22547098	22547121	+	chr14:22547082-22547172	5,11	3537	1388	1508	0	0	0	2910,29	1631,07	1388,67	0	0	0	1631,1	0	-10,67
ACATAAAATTCAACTCCCCT	sgTRA-1186	chr14	22555534	22555557	+	chr14:22555533-22555624	5,11	4972	3722	4753	455	719	1	4091,03	4373,8	4376,88	498,32	690,25	1,12	4373,8	498,32	-3,13
CGGCAATGCAGACATCCAGC	sgTRA-389	chr14	22546336	22546359	-	chr14:22546336-22546403	5,1	1881	1383	1866	0	178	0	1547,71	1625,19	1718,34	0	170,88	0	1625,2	0	-10,67
GATTGATCTTTAAGAAAAGC	sgTRA-598	chr14	22548957	22548980	-	chr14:22548957-22549002	5,1	1974	1691	739	0	0	2086	1624,24	1987,13	680,52	0	0	2335,85	1624,2	0	-10,67
CCTGGGTTTGCACAGGATTG	sgTRA-662	chr14	22549699	22549722	-	chr14:22549629-22549722	5,1	563	221	236	0	0	0	463,24	259,7	217,32	0	0	0	1624	0	-10,67
AGTTCATGACAAAGCTTGGG	sgTRA-1879	chr14	22564325	22564348	-	chr14:22564241-22564352	5,1	2240	1886	1672	0	1409	2	1843,1	2216,28	1539,69	0	1352,66	2,24	1843,1	2,24	-9,15
CCCCAACCGCAGGTGCAGCA	sgTRA-1306	chr14	22556610	22556633	-	chr14:22556548-22556654	5,1	6414	3648	4746	10293	1756	10100	5277,53	4286,84	4370,44	11273,09	1685,78	11309,73	4462,9	8389,4	0,91
CATCCCCCCCAAAGGAGAGG	sgTRA-1407	chr14	22557309	22557333	+	chr14:22557247-22557339	5,1	2013	1690	1013	1	2227	1	1656,33	1985,95	932,84	1,1	2137,95	1,12	1656,3	1,12	-9,61
TAAGCACAGGCCAGTCCCAA	sgTRA-1166	chr14	22555255	22555278	+	chr14:22555235-22555337	5,09	3347	3542	4200	245	4535	288	2753,96	4162,27	3867,64	268,33	4353,65	322,5	3867,6	322,5	-3,58
TAATCTGCTGGAAGCCACTG	sgTRA-134	chr14	22543117	22543140	-	chr14:22543085-22543152	5,08	2208	1210	2009	4380	2	2	1816,77	1421,9	1850,02	4797,06	1,92	2,24	1816,8	2,24	-9,13
CACCGGGAAACTGAGGCGGT	sgTRA-1432	chr14	22557524	22557547	-	chr14:22557474-22557567	5,08	1416	1426	2536	0	2225	1	1165,11	1675,72	2335,32	0	2136,03	1,12	2965,2	76,15	-5,26
TTTTGAATAAGAAAAGCATC	sgTRA-1839	chr14	22563172	22563195	-	chr14:22563145-22563255	5,08	1930	1781	1500	0	0	0	1588,03	2092,89	1381,3	0	0	0	1588	0	-10,63
CCTGGATTGGCTAATAAACA	sgTRA-92	chr14	22542645	22542668	-	chr14:22542628-22542719	5,08	251	128	86	0	0	0	206,53	150,42	79,19	0	0	0	1587,2	0	-10,63
GGGTCACTCTCGCACGTGGT	sgTRA-1006	chr14	22553654	22553677	+	chr14:22553604-22553677	5,08	1928	634	2737	224	0	0	1586,39	745,03	2520,41	245,33	0	0	1586,4	0	-10,63
ATTTCCTGGCCCCTATCACA	sgTRA-1787	chr14	22561831	22561854	-	chr14:22561821-22561865	5,07	2078	1928	2486	10	0	1350	1709,81	2265,63	2289,28	10,95	0	1511,7	2265,6	10,95	-7,57
AACCATGACCCGAACAAGAT	sgTRA-1482	chr14	22558291	22558314	+	chr14:22558290-22558362	5,07	2136	1172	2222	852	2	1	1757,53	1377,24	2046,17	933,13	1,92	1,12	1757,5	1,92	-9,23
GAGTTTTTTTTTGATGGTGA	sgTRA-788	chr14	22551158	22551181	-	chr14:22551158-22551197	5,07	1485	1341	1982	0	2259	0	1221,88	1575,84	1825,16	0	2168,67	0	1575,8	0	-10,62
ACAGCATATGAGCACCTGCT	sgTRA-640	chr14	22549481	22549504	-	chr14:22549435-22549504	5,07	1831	1759	1711	0	1448	0	1506,57	2067,04	1575,6	0	1390,1	0	1575,6	0	-10,62
TTGGCAGACAGGGAGAAATA	sgTRA-544	chr14	22548122	22548145	-	chr14:22548089-22548178	5,07	2267	2054	3193	13229	19	6	1865,32	2413,7	2940,33	14488,66	18,24	6,72	2413,7	18,24	-6,97
TGACGTCATGGTTACCAAGA	sgTRA-1284	chr14	22556454	22556477	+	chr14:22556439-22556536	5,07	2401	1182	1709	0	0	0	1975,58	1388,99	1573,76	0	0	0	1573,8	0	-10,62
GGCATGTCTCAAGATTACCT	sgTRA-1853	chr14	22563809	22563832	-	chr14:22563790-22563867	5,07	2187	1339	1707	0	0	0	1799,5	1573,49	1571,92	0	0	0	1573,5	0	-10,62
CATATCTTTATCTTGGGTGA	sgTRA-1456	chr14	22557793	22557816	-	chr14:22557760-22557817	5,06	1061	768	1120	0	0	0	873,01	902,49	1031,37	0	0	0	1570,8	0	-10,62
CCTGGGATCCGAGTCTGGTG	sgTRA-1624	chr14	22559525	22559548	+	chr14:22559517-22559587	5,06	330	350	574	0	0	0	271,53	411,29	528,58	0	0	0	1569,2	0	-10,62
TGCTGTTGGGTTGCTATATA	sgTRA-1871	chr14	22564246	22564269	-	chr14:22564241-22564352	5,06	2253	1334	1241	0	1017	0	1853,8	1567,61	1142,8	0	976,33	0	1567,6	0	-10,62
CCTGATGCTCACTAAAGCCT	sgTRA-271	chr14	22545123	22545146	-	chr14:22545123-22545226	5,06	485	361	1153	0	0	0	399,07	424,22	1061,76	0	0	0	1564,2	0	-10,61
CCAGTTGGTGGCATTGCCGG	sgTRA-815	chr14	22551731	22551754	+	chr14:22551718-22551783	5,06	505	895	457	0	0	0	415,52	1051,73	420,84	0	0	0	1561,7	0	-10,61
CTCAAACGGGGCTCCTAGGG	sgTRA-1706	chr14	22560689	22560712	+	chr14:22560641-22560712	5,06	2117	825	1694	0	0	383	1741,9	969,47	1559,95	0	0	428,87	1559,9	0	-10,61
TCTGTGCTCTTTTATGGGGC	sgTRA-1796	chr14	22561945	22561968	-	chr14:22561886-22561968	5,05	1891	1326	2210	208	0	0	1555,94	1558,21	2035,12	227,81	0	0	1558,2	0	-10,61
TCTGCTGCTACCCTCACTGG	sgTRA-1182	chr14	22555468	22555491	+	chr14:22555465-22555517	5,05	2980	2691	3396	107	2861	79	2451,99	3162,25	3127,27	117,19	2746,59	88,46	3127,3	117,19	-4,73
GGGGAGAAGTTCAACTGAGG	sgTRA-764	chr14	22550865	22550888	-	chr14:22550800-22550899	5,05	998	1325	1817	177	0	0	821,17	1557,03	1673,22	193,85	0	0	1557	0	-10,61
GAGAATACTCTGTCTACCAC	sgTRA-1613	chr14	22559435	22559458	-	chr14:22559395-22559518	5,05	2047	1325	1533	73	0	0	1684,3	1557,03	1411,69	79,95	0	0	1557	0	-10,61
CTCATATTACACCCCAATCC	sgTRA-775	chr14	22551071	22551094	+	chr14:22551071-22551150	5,05	6675	3946	5735	8801	11753	5	5492,29	4637,02	5281,17	9639,03	11283,01	5,6	5281,2	9639	0,87
TTAATGAAGGCATCGGCAGC	sgTRA-854	chr14	22552114	22552137	-	chr14:22552114-22552223	5,05	2072	1321	724	0	0	2945	1704,87	1552,33	666,71	0	0	3297,74	1552,3	0	-10,6
ACTGTTTCTTAGTAAAAAGA	sgTRA-531	chr14	22547911	22547934	-	chr14:22547858-22547975	5,05	2368	1354	1612	1338	0	1	1948,42	1591,11	1484,44	1465,4	0	1,12	1591,1	1,12	-9,55
AATTAGGCTGGCTGGAGTCC	sgTRA-1423	chr14	22557456	22557479	+	chr14:22557371-22557479	5,05	1667	1589	1680	756	1	0	1371,63	1867,27	1547,06	827,99	0,96	0	1547,1	0,96	-9,63
CGTTTACTAAGAAGAAACCA	sgTRA-610	chr14	22549197	22549220	+	chr14:22549170-22549289	5,04	1079	3236	1679	0	0	0	887,82	3802,69	1546,14	0	0	0	1546,1	0	-10,6
TCTATGTGTGCTACCCAGAG	sgTRA-1264	chr14	22556304	22556327	-	chr14:22556206-22556327	5,04	1879	1603	1301	0	86	0	1546,07	1883,72	1198,05	0	82,56	0	1546,1	0	-10,6
CAGATGTCTGTGGTGGGAGA	sgTRA-18	chr14	22541406	22541429	-	chr14:22541367-22541474	5,04	1457	878	915	0	0	0	1198,84	1031,76	842,59	0	0	0	2427,8	21,28	-6,77
CCAGCCTGACCGCTGCCTCC	sgTRA-1520	chr14	22558569	22558592	-	chr14:22558525-22558592	5,04	2060	1104	1705	1	0	1466	1695	1297,33	1570,08	1,1	0	1641,59	1570,1	1,1	-9,55
CTTAAAAGCAAGACCCTGCA	sgTRA-757	chr14	22550741	22550764	-	chr14:22550727-22550788	5,04	4614	890	2442	0	13	4780	3796,47	1045,86	2248,76	0	12,48	5352,53	2248,8	12,48	-7,38
CCAGGTTCTGCCCAGAGCTC	sgTRA-521	chr14	22547829	22547852	-	chr14:22547756-22547863	5,03	2901	1783	1352	0	0	0	2386,98	2095,24	1245,01	0	0	0	1942,5	4,48	-8,47
GACCCACCCACACCCAAGCA	sgTRA-1062	chr14	22554582	22554605	+	chr14:22554582-22554654	5,03	2169	1301	1391	0	0	66	1784,68	1528,83	1280,93	0	0	73,91	1528,8	0	-10,58
CCTGAATAGCAGGTCTCAAA	sgTRA-1700	chr14	22560675	22560698	-	chr14:22560641-22560712	5,03	2363	971	1649	7	16377	164	1944,31	1141,04	1518,51	7,67	15722,11	183,64	1526,5	0	-10,58
CCACTAATCAGTGGGATTTT	sgTRA-1566	chr14	22558977	22559000	+	chr14:22558960-22559060	5,03	344	160	670	0	0	0	283,05	188,02	616,98	0	0	0	1524,1	0	-10,58
AGGCCCAGTGCTGACTTGGC	sgTRA-1119	chr14	22554943	22554966	-	chr14:22554924-22554970	5,03	4819	3440	4066	362	0	4087	3965,14	4042,41	3744,25	396,47	0	4576,52	3965,1	396,47	-3,32
CGTTGGTAAGCCTCAGCTTT	sgTRA-948	chr14	22552965	22552988	-	chr14:22552932-22553005	5,03	1848	1705	1267	0	0	0	1520,56	2003,58	1166,74	0	0	0	1520,6	0	-10,57
CTCCCTTTGTCTGTTAATTC	sgTRA-1387	chr14	22557155	22557178	+	chr14:22557057-22557178	5,01	2023	1235	1631	0	0	0	1664,55	1451,27	1501,93	0	0	0	1501,9	0	-10,55
AAACTGTACATCTTGGAATC	sgTRA-461	chr14	22547087	22547110	-	chr14:22547082-22547172	5,01	1825	993	1724	0	0	0	1501,64	1166,89	1587,58	0	0	0	1501,6	0	-10,55
GAATACTGTCTACCCTCTCA	sgTRA-592	chr14	22548561	22548584	-	chr14:22548508-22548628	5,01	7379	7151	5963	0	1378	1588	6071,55	8403,28	5491,13	0	1322,9	1778,2	6071,5	1322,9	-2,2
AAAATCCCATTGACAGAACT	sgTRA-1750	chr14	22561360	22561383	+	chr14:22561360-22561407	5,01	1516	2034	1628	0	0	122	1247,39	2390,19	1499,17	0	0	136,61	1499,2	0	-10,55
GCCGCCCACAGATCTATGCA	sgTRA-1055	chr14	22554540	22554563	+	chr14:22554475-22554583	5,01	1261	1647	1626	168	0	0	1037,57	1935,42	1497,33	184	0	0	1497,3	0	-10,55
GGAGCCTGGAAAACAGGGAC	sgTRA-59	chr14	22542107	22542130	+	chr14:22542107-22542184	5,01	1958	823	1625	0	0	120	1611,07	967,12	1496,41	0	0	134,37	1496,4	0	-10,55
CAGCAATAAGGGAACAGAGG	sgTRA-823	chr14	22551809	22551832	-	chr14:22551793-22551902	5,01	4103	2769	4822	3190	2	184	3376,01	3253,91	4440,42	3493,75	1,92	206,04	3376	206,04	-4,03
TAAGGCATAGTTCCTTTGCT	sgTRA-359	chr14	22546113	22546136	-	chr14:22546101-22546189	5	6054	2613	2210	113	2800	1	4981,32	3070,59	2035,12	123,76	2688,03	1,12	3070,6	123,76	-4,62
GCAGCCAGAATGACAGCACT	sgTRA-1245	chr14	22556168	22556191	-	chr14:22556126-22556205	5	1811	328	1960	0	33	0	1490,12	385,44	1804,9	0	31,68	0	1490,1	0	-10,54
GCCCACAGAGGAAAATACCT	sgTRA-157	chr14	22543313	22543336	-	chr14:22543295-22543346	5	1959	1263	925	42	0	0	1611,89	1484,18	851,8	46	0	0	1484,2	0	-10,54
GGGGGAGGTGCTATTGGGGG	sgTRA-1344	chr14	22556922	22556945	-	chr14:22556877-22556985	5	8744	6070	8881	14968	1964	7	7194,69	7132,98	8178,22	16393,24	1885,46	7,84	7194,7	1885,5	-1,93
ATCAGCCCTAGCTCTGTGTG	sgTRA-1339	chr14	22556887	22556910	-	chr14:22556877-22556985	4,99	7156	4781	8061	2095	1305	0	5888,06	5618,25	7423,11	2294,48	1252,81	0	5888,1	1252,8	-2,23
CAGTTGGTGGCATTGCCGGG	sgTRA-814	chr14	22551731	22551754	-	chr14:22551718-22551783	4,99	1585	1329	2491	2506	0	0	1304,16	1561,73	2293,88	2744,62	0	0	1943,5	5,76	-8,17
TGAGCAAGGGGCCACCACTC	sgTRA-1212	chr14	22555892	22555915	-	chr14:22555865-22555918	4,98	1777	946	1970	358	1	0	1462,14	1111,66	1814,11	392,09	0,96	0	1462,1	0,96	-9,54
AATGCCCAGTTCCGTATAGC	sgTRA-1131	chr14	22555002	22555025	-	chr14:22554963-22555063	4,98	2816	1028	1585	0	0	95	2317,05	1208,02	1459,57	0	0	106,38	1459,6	0	-10,51
ACGCCTTGATGGACACGTCC	sgTRA-1364	chr14	22556985	22557008	+	chr14:22556974-22557048	4,98	1772	1096	1751	0	1194	0	1458,03	1287,93	1612,44	0	1146,25	0	1458	0	-10,51
CTCAAAGACCTTACCCACAG	sgTRA-139	chr14	22543156	22543179	+	chr14:22543156-22543259	4,97	1860	1239	1383	0	0	0	1530,43	1455,97	1273,56	0	0	0	1456	0	-10,51
TCCCAGTGCAAATATGAAGT	sgTRA-1478	chr14	22558242	22558265	+	chr14:22558168-22558267	4,97	1306	1237	3321	0	0	0	1074,6	1453,62	3058,2	0	0	0	1453,6	0	-10,51
ATGAATTGACTGGCATTCCC	sgTRA-1634	chr14	22559616	22559639	+	chr14:22559579-22559677	4,97	1762	1454	696	0	0	0	1449,8	1708,62	640,92	0	0	0	1449,8	0	-10,5
AGGTCTCAAACGGGGCTCCT	sgTRA-1704	chr14	22560685	22560708	+	chr14:22560641-22560712	4,97	1054	1233	2367	0	55	0	867,25	1448,92	2179,69	0	52,8	0	1448,9	0	-10,5
ACCCTCGACCCACTTGCTCC	sgTRA-1094	chr14	22554777	22554800	-	chr14:22554735-22554821	4,97	2919	2332	2329	771	29	0	2401,8	2740,38	2144,7	844,41	27,84	0	2401,8	27,84	-6,38
CCCCAGCCCTAAGATTCTAG	sgTRA-1169	chr14	22555308	22555331	-	chr14:22555235-22555337	4,97	400	72	541	0	0	0	329,13	84,61	498,19	0	0	0	1444,8	0	-10,5
GTTATGGGCTTGCATGTCCC	sgTRA-729	chr14	22550509	22550532	-	chr14:22550451-22550563	4,97	2274	1229	1172	0	735	0	1871,08	1444,22	1079,26	0	705,61	0	1444,2	0	-10,5
TGATCACATCCTTTCATCTT	sgTRA-1778	chr14	22561756	22561779	-	chr14:22561711-22561809	4,96	1994	1228	1187	0	0	0	1640,69	1443,05	1093,07	0	0	0	1443	0	-10,5
TTTTAATTTGGAGGTGTTTA	sgTRA-303	chr14	22545459	22545482	-	chr14:22545458-22545537	4,96	1753	1219	1998	0	0	508	1442,39	1432,47	1839,89	0	0	568,85	1442,4	0	-10,5
ACCATGGAGTTATTCAGGGA	sgTRA-957	chr14	22553007	22553030	-	chr14:22553007-22553123	4,96	1749	1432	1553	0	132	0	1439,1	1682,77	1430,11	0	126,72	0	1439,1	0	-10,49
GTGATGATCTATAGCAAACT	sgTRA-75	chr14	22542324	22542347	+	chr14:22542302-22542395	4,96	1743	670	1648	0	0	0	1434,17	787,33	1517,59	0	0	0	1434,2	0	-10,49
CGCTCACTCCTGGACAGGAA	sgTRA-1742	chr14	22561145	22561169	+	chr14:22561062-22561169	4,96	1796	1124	1555	0	0	0	1477,77	1320,83	1431,95	0	0	0	1431,9	0	-10,49
GGGCTATGTGGTAGAGTTCT	sgTRA-791	chr14	22551497	22551520	-	chr14:22551481-22551560	4,95	3685	1674	2781	0	49	1027	3032,07	1967,15	2560,93	0	47,04	1150,01	2560,9	47,04	-5,74
TGCCTAAGTCAACCTCTTCT	sgTRA-868	chr14	22552281	22552304	+	chr14:22552216-22552316	4,95	2238	1210	1430	0	0	0	1841,46	1421,9	1316,84	0	0	0	1421,9	0	-10,48
CTCCTCTGAGGTTCTTGGAG	sgTRA-1043	chr14	22554074	22554097	-	chr14:22554039-22554111	4,95	1728	1242	1383	0	0	0	1421,82	1459,5	1273,56	0	0	0	1421,8	0	-10,48
CTCTGCCAGAGTTATATTGC	sgTRA-467	chr14	22547144	22547167	+	chr14:22547082-22547172	4,94	1363	2153	1540	0	0	0	1121,5	2530,03	1418,14	0	0	0	1418,1	0	-10,47
CATGGAAGTCACAGGGCTGA	sgTRA-1038	chr14	22554007	22554030	+	chr14:22553975-22554030	4,94	1474	1205	1898	0	0	1287	1212,83	1416,02	1747,81	0	0	1441,15	1416	0	-10,47
TTTCCCTTTGGTGTTATTTA	sgTRA-1002	chr14	22553608	22553631	-	chr14:22553604-22553677	4,94	1720	1417	1527	0	0	0	1415,24	1665,14	1406,16	0	0	0	1415,2	0	-10,47
CTTCCTCTGATGGCTGAATC	sgTRA-1632	chr14	22559590	22559613	+	chr14:22559579-22559677	4,94	5208	3670	4617	2926	1	57	4285,22	4312,69	4251,64	3204,61	0,96	63,83	1812,3	4,48	-8,37
TTGTCAGAGAAAGTTTGACT	sgTRA-54	chr14	22542083	22542106	+	chr14:22541996-22542116	4,94	1719	348	1685	0	0	0	1414,42	408,94	1551,66	0	0	0	1414,4	0	-10,47
GAGCGGCTTGCACAGGATCA	sgTRA-1618	chr14	22559486	22559509	+	chr14:22559395-22559518	4,94	2363	2098	3666	0	1452	34	1944,31	2465,4	3375,9	0	1393,94	38,07	2465,4	38,07	-5,98
AGCCTTTCCATGCCTCCTTG	sgTRA-644	chr14	22549523	22549546	-	chr14:22549510-22549619	4,94	1712	892	1991	0	0	1727	1408,66	1048,21	1833,45	0	0	1933,85	1408,7	0	-10,46
CCTCAGGCCGACATCCCAGC	sgTRA-1150	chr14	22555164	22555187	-	chr14:22555096-22555188	4,94	677	578	478	0	0	0	557,05	679,22	440,17	0	0	0	1407,8	0	-10,46
AAATGAAGTACCACTTCAGG	sgTRA-1029	chr14	22553902	22553925	-	chr14:22553902-22553972	4,93	1296	1226	3234	0	3	1	1066,37	1440,7	2978,08	0	2,88	1,12	1440,7	1,12	-9,41
GATTTGACCGAGGAGAGTAG	sgTRA-930	chr14	22552767	22552790	+	chr14:22552752-22552850	4,93	4056	1798	2291	14470	14	2	3337,34	2112,87	2109,71	15847,82	13,44	2,24	2112,9	13,44	-7,19
ACTTGACCTCTGAGTGCAAC	sgTRA-1174	chr14	22555354	22555377	+	chr14:22555354-22555443	4,93	1951	1061	1518	0	0	0	1605,31	1246,8	1397,88	0	0	0	1397,9	0	-10,45
AGCTTGTTTGCAAACTTAGC	sgTRA-1761	chr14	22561643	22561666	-	chr14:22561605-22561713	4,93	1563	1698	1516	0	1	964	1286,06	1995,35	1396,03	0	0,96	1079,46	1396	0,96	-9,48
ACTCACTCAAGTCCTGGGGC	sgTRA-321	chr14	22545876	22545899	-	chr14:22545836-22545939	4,93	1928	1095	1515	0	373	0	1586,39	1286,76	1395,11	0	358,08	0	1395,1	0	-10,45
CAATAACCCTGCCTGGATGA	sgTRA-668	chr14	22549736	22549759	+	chr14:22549729-22549840	4,92	6671	3099	5299	9479	440	763	5489	3641,7	4879,68	10381,58	422,41	854,39	4879,7	854,39	-2,51
TCCAAAGGTGATAGGATCTG	sgTRA-1560	chr14	22558926	22558949	+	chr14:22558841-22558951	4,92	8656	6429	9047	1963	63	5829	7122,28	7554,85	8331,09	2149,92	60,48	6527,17	7554,8	2149,9	-1,81
AAAAATAAACCACCCCATAG	sgTRA-1797	chr14	22561972	22561995	+	chr14:22561972-22562016	4,92	1686	1548	1221	0	0	0	1387,27	1819,09	1124,38	0	0	0	1387,3	0	-10,44
AGAGCCTGGACAGCAGTGAA	sgTRA-1039	chr14	22554039	22554062	+	chr14:22554039-22554111	4,92	1459	1309	1505	0	0	0	1200,49	1538,23	1385,91	0	0	0	1385,9	0	-10,44
ATGTGTGTGGGCTCCTGTTA	sgTRA-887	chr14	22552412	22552435	-	chr14:22552378-22552470	4,92	2237	1176	1354	0	1477	0	1840,64	1381,94	1246,85	0	1417,94	0	1381,9	0	-10,43
GGTAAGGGGGGAGGTGCTAT	sgTRA-1350	chr14	22556928	22556951	-	chr14:22556877-22556985	4,91	4876	3857	4023	493	514	0	4012,04	4532,44	3704,65	539,94	493,45	0	4012	493,45	-3,02
TGCAGCGCCCTCCAGCGGGC	sgTRA-1539	chr14	22558781	22558804	+	chr14:22558772-22558845	4,91	2685	1174	1326	78	0	0	2209,26	1379,59	1221,07	85,43	0	0	1379,6	0	-10,43
CACCTGCTAGGGAGAGCCCC	sgTRA-638	chr14	22549469	22549492	-	chr14:22549435-22549504	4,91	2567	597	1532	603	1	1	2112,16	701,55	1410,77	660,42	0,96	1,12	1410,8	1,12	-9,38
GTGTCACTAATTCTGATTTC	sgTRA-278	chr14	22545161	22545184	+	chr14:22545123-22545226	4,9	2603	1117	1487	0	0	0	2141,79	1312,61	1369,33	0	0	0	1369,3	0	-10,42
CAATAGCTGACCTGGTAAAT	sgTRA-1830	chr14	22563014	22563037	+	chr14:22562971-22563047	4,9	786	1611	1484	940	0	0	646,73	1893,12	1366,57	1029,51	0	0	1366,6	0	-10,42
GGCCTGTGCTTAAGTCTTTT	sgTRA-1164	chr14	22555244	22555267	-	chr14:22555235-22555337	4,9	2531	842	1517	1	1646	0	2082,54	989,45	1396,96	1,1	1580,18	0	1397	1,1	-9,38
GCACATGGAGCGGCTTGCAC	sgTRA-1617	chr14	22559479	22559502	+	chr14:22559395-22559518	4,9	2483	2034	2725	7506	38	1	2043,05	2390,19	2509,36	8220,72	36,48	1,12	2390,2	36,48	-6
TCATCCAGGCAGGGTTATTG	sgTRA-666	chr14	22549733	22549756	-	chr14:22549729-22549840	4,89	2375	2011	2865	32	97	0	1954,18	2363,17	2638,28	35,05	93,12	0	2363,2	35,05	-6,04
CCAGCAGATTCCTGGTCTCC	sgTRA-1371	chr14	22557017	22557040	+	chr14:22556974-22557048	4,89	1043	1906	1899	0	0	56	858,2	2239,78	1748,73	0	0	62,71	1349	0	-10,4
CTGGAGTCCTCTCTTCTCAA	sgTRA-1551	chr14	22558867	22558890	-	chr14:22558841-22558951	4,89	1639	1237	829	0	0	0	1348,59	1453,62	763,4	0	0	0	1348,6	0	-10,4
GGCCCGGTGCAAGTCACCGA	sgTRA-1316	chr14	22556664	22556687	-	chr14:22556659-22556757	4,88	1319	1144	1524	0	0	158	1085,29	1344,34	1403,4	0	0	176,92	1344,3	0	-10,39
CCATTCTGATCTCATCCTGA	sgTRA-1649	chr14	22559718	22559741	+	chr14:22559689-22559809	4,88	2619	2074	2645	1438	597	0	2154,95	2437,2	2435,69	1574,93	573,13	0	1342	0	-10,39
TTAAGCGCTTGCTTAATACA	sgTRA-1333	chr14	22556795	22556818	+	chr14:22556756-22556846	4,88	1629	1361	338	0	0	0	1340,36	1599,34	311,25	0	0	0	1340,4	0	-10,39
CCATCCCGGATGTGAGAATG	sgTRA-922	chr14	22552708	22552731	-	chr14:22552684-22552735	4,88	814	209	573	5020	0	127	669,77	245,6	527,66	5498	0	142,21	3171,9	209,4	-3,91
GGCTCCAACTAACATTTGTT	sgTRA-433	chr14	22546738	22546761	+	chr14:22546694-22546765	4,88	1621	1017	2135	0	0	0	1333,78	1195,1	1966,05	0	0	0	1333,8	0	-10,38
TCAGAGAAAGTTTGACTTGG	sgTRA-57	chr14	22542086	22542109	+	chr14:22541996-22542116	4,87	5902	2592	2618	579	181	0	4856,25	3045,91	2410,83	634,13	173,76	0	3045,9	173,76	-4,12
CACGTGCTTCAGGAGCATCC	sgTRA-1178	chr14	22555415	22555438	+	chr14:22555354-22555443	4,87	1831	533	1444	467	0	0	1506,57	626,34	1329,73	511,47	0	0	1329,7	0	-10,38
CCCTCACTAGCCTTCTCTCC	sgTRA-1466	chr14	22558090	22558113	+	chr14:22558090-22558158	4,87	970	1131	1642	0	0	0	798,13	1329,06	1512,06	0	0	0	1329,1	0	-10,38
CCCAGCGCAGTGACGGGCAC	sgTRA-1399	chr14	22557262	22557285	-	chr14:22557247-22557339	4,87	1611	1057	1453	0	0	0	1325,55	1242,1	1338,02	0	0	0	1325,6	0	-10,37
GCATAGTTCCTTTGCTGGGA	sgTRA-358	chr14	22546109	22546132	-	chr14:22546101-22546189	4,87	1676	1673	2178	0	1322	10	1379,04	1965,98	2005,65	0	1269,14	11,2	1966	11,2	-7,33
CCGCTTAGCAGGCTATGCTG	sgTRA-873	chr14	22552322	22552345	-	chr14:22552309-22552378	4,86	574	213	1016	870	114	0	472,3	250,3	935,6	952,84	109,44	0	1321,4	0	-10,37
CAGTATGACGTGGTGACATT	sgTRA-7	chr14	22541088	22541111	+	chr14:22541087-22541180	4,86	1060	209	444	0	0	0	872,18	245,6	408,87	0	0	0	1319,6	0	-10,37
TCTAGGTAGATGAAGGAATA	sgTRA-1580	chr14	22559130	22559153	+	chr14:22559120-22559176	4,86	4185	2562	4482	284	43623	15	3443,48	3010,66	4127,33	311,04	41878,58	16,8	3443,5	311,04	-3,46
GAGGTCTCTCCGCTTCTCCC	sgTRA-1707	chr14	22560708	22560731	+	chr14:22560708-22560788	4,86	1186	1120	1451	0	0	0	975,86	1316,13	1336,18	0	0	0	1316,1	0	-10,36
GATGGACACGTCCGGGACCC	sgTRA-1366	chr14	22556992	22557015	+	chr14:22556974-22557048	4,86	2907	1118	1384	1061	0	0	2391,92	1313,78	1274,48	1162,03	0	0	1313,8	0	-10,36
TCCCCTGTGTTTGGGCACTA	sgTRA-280	chr14	22545186	22545209	-	chr14:22545123-22545226	4,85	1130	2367	1421	0	0	0	929,78	2781,51	1308,55	0	0	0	1308,6	0	-10,36
AAGCAGCAATAAGGGAACAG	sgTRA-824	chr14	22551812	22551835	-	chr14:22551793-22551902	4,85	1590	1314	1331	0	0	0	1308,27	1544,11	1225,67	0	0	0	1308,3	0	-10,36
CTCTCAGAGCCCACTGAGGA	sgTRA-252	chr14	22544949	22544972	-	chr14:22544949-22545009	4,85	1587	915	1952	0	0	0	1305,81	1075,23	1797,53	0	0	0	1305,8	0	-10,35
TTGTCACTGCCTGACATTCA	sgTRA-827	chr14	22551833	22551856	+	chr14:22551793-22551902	4,85	4149	1821	2748	59	94	0	3413,86	2139,89	2530,54	64,62	90,24	0	2530,5	64,62	-5,27
ACACTGGTTCTTAATTCTGC	sgTRA-991	chr14	22553499	22553522	-	chr14:22553475-22553585	4,85	1405	1111	1824	0	0	0	1156,05	1305,56	1679,66	0	0	0	1305,6	0	-10,35
GCTTTCAGATGTGTTCGGCC	sgTRA-1533	chr14	22558743	22558766	-	chr14:22558707-22558771	4,85	1393	1111	1694	0	0	0	1146,18	1305,56	1559,95	0	0	0	1305,6	0	-10,35
CCTCTGCCCTAACTGGCTTT	sgTRA-1090	chr14	22554741	22554764	+	chr14:22554735-22554821	4,85	7493	3561	5942	0	0	3822	6165,35	4184,6	5471,79	0	0	4279,78	1331,6	1,1	-9,31
GGATGGCGGAGGCAGTCTCT	sgTRA-833	chr14	22551908	22551931	-	chr14:22551907-22551996	4,85	1579	1377	898	0	0	0	1299,22	1618,14	826,94	0	0	0	1299,2	0	-10,35
GATCCTCAAGGCAGGGGATC	sgTRA-335	chr14	22545981	22546004	-	chr14:22545931-22546016	4,85	3979	3523	1611	238	2	7424	3273,98	4139,95	1483,52	260,66	1,92	8313,21	3274	260,66	-3,65
TGACCAGTTGATGATGTCAA	sgTRA-229	chr14	22544510	22544533	+	chr14:22544490-22544567	4,84	1761	821	1405	0	0	0	1448,98	964,77	1293,82	0	0	0	1293,8	0	-10,34
CACTCCTCCCCACTAATCAG	sgTRA-1570	chr14	22558986	22559009	-	chr14:22558960-22559060	4,84	1014	1193	1403	0	28	0	834,33	1401,92	1291,98	0	26,88	0	1292	0	-10,34
CAGTTAGGGCAGAGGTCAGA	sgTRA-1091	chr14	22554749	22554772	+	chr14:22554735-22554821	4,84	1568	960	1554	0	0	0	1290,17	1128,12	1431,03	0	0	0	1290,2	0	-10,33
TCAATGAGAGAGCAATCTCC	sgTRA-447	chr14	22546979	22547002	+	chr14:22546905-22547020	4,84	2466	1124	724	1	0	2558	2029,06	1320,83	666,71	1,1	0	2864,39	1320,8	1,1	-9,3
AGGCTTGATCGCCTGCTCTT	sgTRA-1378	chr14	22557077	22557100	+	chr14:22557057-22557178	4,84	1923	1097	1137	0	0	0	1582,27	1289,11	1047,03	0	0	0	1289,1	0	-10,33
TTTCATAGGGATGAAGCTAC	sgTRA-968	chr14	22553100	22553123	+	chr14:22553007-22553123	4,84	1603	1113	2213	1	1	2413	1318,97	1307,91	2037,88	1,1	0,96	2702,02	1319	1,1	-9,3
CTGTTTCCTTGCTTCAGGAA	sgTRA-518	chr14	22547806	22547829	+	chr14:22547756-22547863	4,84	4473	3355	6209	5251	541	218	3680,45	3942,53	5717,66	5751	519,37	244,11	3942,5	519,37	-2,92
GGGCAGCCTGACATCACTCT	sgTRA-366	chr14	22546145	22546168	-	chr14:22546101-22546189	4,84	1941	1095	929	0	40	0	1597,08	1286,76	855,49	0	38,4	0	1286,8	0	-10,33
GATAGGGAAACGCAAGTAAC	sgTRA-1732	chr14	22561084	22561107	+	chr14:22561062-22561169	4,83	1132	1249	1391	0	0	0	931,43	1467,72	1280,93	0	0	0	1280,9	0	-10,32
CATAGATCTGTGGGCGGCCT	sgTRA-1054	chr14	22554535	22554558	-	chr14:22554475-22554583	4,83	1423	1089	1577	0	1969	0	1170,86	1279,71	1452,21	0	1890,26	0	1279,7	0	-10,32
GGATCTTCAGTGGGTTCTCT	sgTRA-841	chr14	22551941	22551964	+	chr14:22551907-22551996	4,83	2108	1087	1212	0	0	0	1734,49	1277,36	1116,09	0	0	0	1277,4	0	-10,32
GTCGAGGGTGAGCAAGTGTT	sgTRA-1096	chr14	22554791	22554814	+	chr14:22554735-22554821	4,83	1698	1087	924	0	0	7228	1397,14	1277,36	850,88	0	0	8093,74	1277,4	0	-10,32
TATGTCAGAGGGAATTAGAA	sgTRA-1108	chr14	22554882	22554905	+	chr14:22554834-22554931	4,83	1552	532	2793	0	0	170	1277,01	625,16	2571,98	0	0	190,36	1277	0	-10,32
AGCCCCACGCCAGCCCTTTG	sgTRA-907	chr14	22552618	22552641	+	chr14:22552595-22552675	4,83	1801	1086	1052	0	0	0	1481,89	1276,18	968,75	0	0	0	1276,2	0	-10,32
AATGTAGACAGAGTGAAAAA	sgTRA-1886	chr14	22564503	22564526	-	chr14:22564503-22564526	4,82	1982	1058	1383	0	0	0	1630,82	1243,28	1273,56	0	0	0	1273,6	0	-10,32
TAGGAAGGACCTCTCTGACC	sgTRA-1672	chr14	22560230	22560253	-	chr14:22560204-22560304	4,82	2893	1733	1644	16	0	150	2380,4	2036,48	1513,91	17,52	0	167,97	2036,5	17,52	-6,78
GTATACTTGCCGTTCATTTA	sgTRA-110	chr14	22542753	22542776	-	chr14:22542713-22542777	4,82	1370	1077	1660	0	0	0	1127,26	1265,6	1528,64	0	0	0	1265,6	0	-10,31
TCAGACGCATAGGGGAACCA	sgTRA-959	chr14	22553023	22553046	-	chr14:22553007-22553123	4,82	3274	2141	2374	65	5369	5	2693,89	2515,93	2186,14	71,19	5154,3	5,6	2515,9	71,19	-5,12
AAAAATTCACATTTGGAATA	sgTRA-33	chr14	22541783	22541806	+	chr14:22541783-22541862	4,82	1942	1024	1372	0	0	0	1597,91	1203,32	1263,43	0	0	0	1263,4	0	-10,3
AAACACAATACTGTTGGCCC	sgTRA-714	chr14	22550348	22550371	+	chr14:22550339-22550436	4,82	1464	1075	1633	0	0	0	1204,6	1263,25	1503,78	0	0	0	1263,3	0	-10,3
ATTCATTGAGCCCTGAAGGA	sgTRA-236	chr14	22544611	22544634	+	chr14:22544579-22544650	4,81	5797	3738	5705	576	931	7194	4769,86	4392,6	5253,55	630,85	893,77	8055,67	4769,9	893,77	-2,41
GGATGTGTTGGTAGAGCTAA	sgTRA-355	chr14	22546073	22546096	+	chr14:22546023-22546096	4,81	1530	873	1447	0	0	1778	1258,91	1025,88	1332,49	0	0	1990,96	1258,9	0	-10,3
AGTTGGTGGCATTGCCGGGG	sgTRA-812	chr14	22551729	22551752	-	chr14:22551718-22551783	4,81	1869	1575	2468	9	352	0	1537,84	1850,81	2272,7	9,86	337,92	0	1850,8	9,86	-7,41
CCTGACTTTTGTCCTGAAGG	sgTRA-571	chr14	22548379	22548402	+	chr14:22548298-22548404	4,81	1225	943	907	169	0	0	1007,95	1108,14	835,23	185,09	0	0	2502,2	71,19	-5,12
TTAAATAACACCAAAGGGAA	sgTRA-1003	chr14	22553610	22553633	+	chr14:22553604-22553677	4,8	1520	1260	1310	0	0	0	1250,68	1480,65	1206,34	0	0	0	1250,7	0	-10,29
AGAGAAGTCCCTTCTACAAC	sgTRA-1159	chr14	22555203	22555226	-	chr14:22555171-22555228	4,8	1520	369	2200	0	0	0	1250,68	433,62	2025,91	0	0	0	1250,7	0	-10,29
ACACACTTAGGCTCTGTGCT	sgTRA-1743	chr14	22561201	22561224	-	chr14:22561201-22561254	4,8	1830	1042	1355	0	425	0	1505,75	1224,47	1247,78	0	408	0	1247,8	0	-10,29
GGGCCCAGCTATACGGAACT	sgTRA-1129	chr14	22554998	22555021	+	chr14:22554963-22555063	4,8	1515	720	1720	0	0	0	1246,56	846,09	1583,89	0	0	0	1246,6	0	-10,29
GAGACAATGCACAGTTTCAG	sgTRA-900	chr14	22552550	22552573	-	chr14:22552479-22552590	4,8	2529	868	1353	172	0	0	2080,9	1020	1245,93	188,38	0	0	1245,9	0	-10,28
TAAATCTGTCCCCTGTGTTT	sgTRA-281	chr14	22545194	22545217	-	chr14:22545123-22545226	4,8	1564	758	1351	0	0	0	1286,88	890,74	1244,09	0	0	0	1244,1	0	-10,28
ATCTTGGATATGTTTGTGGA	sgTRA-175	chr14	22543462	22543485	-	chr14:22543456-22543519	4,8	2219	1057	938	0	0	0	1825,83	1242,1	863,77	0	0	0	1242,1	0	-10,28
TAGAATCTTGCAGCCTCCAC	sgTRA-1595	chr14	22559240	22559263	-	chr14:22559182-22559263	4,79	4279	3253	2320	902	399	7	3520,82	3822,67	2136,41	987,89	383,04	7,84	3520,8	383,04	-3,2
GGAATATGGTTTACATAATG	sgTRA-1582	chr14	22559144	22559167	+	chr14:22559120-22559176	4,79	2089	2296	1363	11992	7	1	1718,86	2698,08	1255,14	13133,87	6,72	1,12	1718,9	6,72	-7,8
TTACTAAGGCCAGTTGTAGA	sgTRA-1157	chr14	22555194	22555217	+	chr14:22555171-22555228	4,79	5415	3464	3297	7408	631	1	4455,54	4070,62	3036,1	8113,38	605,77	1,12	4070,6	605,77	-2,75
GAATGCACCAGGTGTTGAAG	sgTRA-554	chr14	22548222	22548245	+	chr14:22548193-22548310	4,79	1498	1752	1315	0	2304	0	1232,58	2058,81	1210,94	0	2211,87	0	1232,6	0	-10,27
TGCCAGGCTGTGTCGTGCTC	sgTRA-1443	chr14	22557611	22557634	+	chr14:22557560-22557636	4,79	1494	645	1477	0	0	0	1229,28	757,95	1360,12	0	0	0	1229,3	0	-10,27
AGCTGGTAGGTGGGTTTTCC	sgTRA-877	chr14	22552346	22552369	-	chr14:22552309-22552378	4,78	1708	1043	1098	0	0	226	1405,37	1225,65	1011,11	0	0	253,07	1225,7	0	-10,26
GAAGTCACAACCTCAGCCCA	sgTRA-180	chr14	22543544	22543567	+	chr14:22543543-22543655	4,78	1856	902	2203	0	2008	3	1527,14	1059,96	2028,67	0	1927,7	3,36	1527,1	3,36	-8,45
AATAGAGATTCAGAGGGGAT	sgTRA-233	chr14	22544537	22544560	+	chr14:22544490-22544567	4,78	1847	867	1329	277	1	0	1519,74	1018,83	1223,83	303,38	0,96	0	1223,8	0,96	-9,29
GAAGATACCAGCCCTACCAA	sgTRA-574	chr14	22548428	22548451	+	chr14:22548427-22548485	4,78	1617	1041	825	0	0	0	1330,49	1223,3	759,72	0	0	0	1223,3	0	-10,26
AATCTGGGCTCTACTCTCAC	sgTRA-121	chr14	22542836	22542859	+	chr14:22542770-22542859	4,78	1594	1038	874	0	0	0	1311,57	1219,77	804,84	0	0	0	1219,8	0	-10,25
CCGCCTTTGTGAAGGTGGTA	sgTRA-1008	chr14	22553678	22553701	-	chr14:22553675-22553796	4,77	1514	1036	832	0	323	0	1245,74	1217,42	766,16	0	310,08	0	1217,4	0	-10,25
TTCCTGGTCTCCGGGTCCCT	sgTRA-1369	chr14	22557009	22557032	-	chr14:22556974-22557048	4,77	1700	550	1317	595	0	0	1398,78	646,32	1212,78	651,66	0	0	1212,8	0	-10,25
GATCTTCAGTGGGTTCTCTT	sgTRA-842	chr14	22551942	22551965	+	chr14:22551907-22551996	4,77	696	787	1306	3182	1	1961	572,68	924,82	1202,65	3484,99	0,96	2195,88	924,82	2195,9	1,25
CTGGTGTTTCTCATAGTATG	sgTRA-1506	chr14	22558417	22558440	+	chr14:22558360-22558440	4,77	1162	1058	1448	0	607	1	956,11	1243,28	1333,42	0	582,73	1,12	1243,3	1,12	-9,2
TTTAATTTGGAGGTGTTTAG	sgTRA-302	chr14	22545458	22545481	-	chr14:22545458-22545537	4,77	1902	1747	1717	6557	4	4	1564,99	2052,93	1581,13	7181,35	3,84	4,48	1581,1	4,48	-8,17
AAGGTTTACACTATCATAAA	sgTRA-126	chr14	22543015	22543038	+	chr14:22542996-22543076	4,76	1462	1025	1768	0	0	0	1202,95	1204,5	1628,09	0	0	0	1204,5	0	-10,24
GGTGAAATTCCTGAGATGTA	sgTRA-439	chr14	22546864	22546887	+	chr14:22546805-22546887	4,76	10631	8923	12555	190	4221	3539	8747,34	10485,59	11561,49	208,09	4052,21	3962,89	10486	3962,9	-1,4
TAGATCTGTGGGCGGCCTTG	sgTRA-1052	chr14	22554533	22554556	-	chr14:22554475-22554583	4,76	1455	620	2214	0	0	0	1197,2	728,57	2038,8	0	0	0	1197,2	0	-10,23
TGGGGAGTTCTGAGCTCTCC	sgTRA-1497	chr14	22558379	22558402	-	chr14:22558360-22558440	4,76	1454	1374	1093	0	0	0	1196,37	1614,61	1006,51	0	0	0	1196,4	0	-10,23
GGACAAGGGCGGGGCTCTGT	sgTRA-490	chr14	22547398	22547421	-	chr14:22547317-22547432	4,75	1447	931	1293	0	0	0	1190,61	1094,04	1190,68	0	0	0	1190,6	0	-10,22
AGGAAATGCTCCTGGAGGGC	sgTRA-895	chr14	22552502	22552525	-	chr14:22552479-22552590	4,75	1446	671	1931	0	0	0	1189,79	788,51	1778,19	0	0	0	1189,8	0	-10,22
TGTCACTGCAGCCAACTCAA	sgTRA-1035	chr14	22553986	22554009	-	chr14:22553975-22554030	4,75	2399	971	1323	1	2141	0	1973,93	1141,04	1218,31	1,1	2055,38	0	1218,3	1,1	-9,18
ACAGTATTGTGTTTCAAGAC	sgTRA-713	chr14	22550339	22550362	-	chr14:22550339-22550436	4,75	1564	1011	1084	0	0	224	1286,88	1188,05	998,22	0	0	250,83	1188	0	-10,22
AATTCCTCCACTTCAACACC	sgTRA-555	chr14	22548229	22548252	-	chr14:22548193-22548310	4,75	1443	559	1334	0	187	0	1187,32	656,89	1228,44	0	179,52	0	1187,3	0	-10,22
AGGCAGAGCTCTGTACCTTT	sgTRA-1651	chr14	22559743	22559766	+	chr14:22559689-22559809	4,75	1408	1010	1380	0	0	100	1158,52	1186,87	1270,8	0	0	111,98	1186,9	0	-10,21
TGTCAGAGAAAGTTTGACTT	sgTRA-55	chr14	22542084	22542107	+	chr14:22541996-22542116	4,74	2238	1004	1241	668	1	0	1841,46	1179,82	1142,8	731,61	0,96	0	1179,8	0,96	-9,23
TGCCAGTGATGGACAAGGGC	sgTRA-493	chr14	22547408	22547431	-	chr14:22547317-22547432	4,74	1433	921	1318	0	0	0	1179,09	1082,29	1213,7	0	0	0	1179,1	0	-10,21
TGGTGTAACGAGAAGCTCCT	sgTRA-1511	chr14	22558462	22558485	-	chr14:22558438-22558522	4,74	1911	624	1278	0	0	0	1572,4	733,27	1176,87	0	0	0	1176,9	0	-10,2
AGATCCTATCACCTTTGGAA	sgTRA-1559	chr14	22558922	22558945	-	chr14:22558841-22558951	4,74	1442	728	1276	0	1	5261	1186,5	855,49	1175,03	0	0,96	5891,14	1175	0,96	-9,23
CTGCAGCATAGGGCTGTCCC	sgTRA-379	chr14	22546262	22546285	+	chr14:22546261-22546344	4,74	2649	1606	2516	158	0	5035	2179,64	1887,24	2316,9	173,04	0	5638,07	1173,3	0	-10,2
TGAATAGCAGGTCTCAAACG	sgTRA-1703	chr14	22560677	22560700	+	chr14:22560641-22560712	4,74	1426	1480	531	0	0	0	1173,33	1739,18	488,98	0	0	0	1173,3	0	-10,2
GAGGCACGATGACAAGGCCC	sgTRA-1068	chr14	22554604	22554627	+	chr14:22554582-22554654	4,74	1253	1409	1274	0	0	0	1030,99	1655,74	1173,18	0	0	0	1173,2	0	-10,2
CACATAAGCCTGTAGAGGGG	sgTRA-976	chr14	22553406	22553429	-	chr14:22553367-22553463	4,73	1420	1231	728	0	0	0	1168,4	1446,57	670,39	0	0	0	1168,4	0	-10,19
TTCCCTGCCATTCTTTGCAG	sgTRA-1792	chr14	22561889	22561912	-	chr14:22561886-22561968	4,73	2940	2126	2421	5917	20	69	2419,07	2498,3	2229,42	6480,41	19,2	77,26	2419,1	77,27	-4,95
TACCAGGCAATGAGAATTGG	sgTRA-12	chr14	22541157	22541180	-	chr14:22541087-22541180	4,73	1332	1906	1266	0	0	0	1095,99	2239,78	1165,82	0	0	0	1165,8	0	-10,19
AAATTCGGGTAGGATCCAGT	sgTRA-819	chr14	22551746	22551769	-	chr14:22551718-22551783	4,73	1663	991	1190	0	0	0	1368,34	1164,54	1095,83	0	0	0	1164,5	0	-10,19
TGCAAAAGAGCAGAAGGTTT	sgTRA-183	chr14	22543622	22543645	+	chr14:22543543-22543655	4,73	1277	989	2111	0	0	0	1050,73	1162,19	1943,95	0	0	0	1162,2	0	-10,18
GAGGCCTTGGGTTCGGAATT	sgTRA-1418	chr14	22557440	22557463	+	chr14:22557371-22557479	4,72	1405	758	1788	0	0	0	1156,05	890,74	1646,51	0	0	0	1156,1	0	-10,18
TTCGTCCCACCGGGAAACTG	sgTRA-1436	chr14	22557530	22557553	-	chr14:22557474-22557567	4,71	1795	979	868	0	0	0	1476,95	1150,44	799,31	0	0	0	1150,4	0	-10,17
CAAGGCCAACATGCCAGGCT	sgTRA-1310	chr14	22556628	22556651	+	chr14:22556548-22556654	4,71	712	1754	1247	0	0	0	585,84	2061,16	1148,32	0	0	0	1148,3	0	-10,17
TAGGGTCCTCTCCCTGCCCT	sgTRA-580	chr14	22548444	22548467	-	chr14:22548427-22548485	4,71	1401	711	1246	0	0	0	1152,76	835,51	1147,4	0	0	0	1147,4	0	-10,17
ACTGAGGGGCTTTGCTGTGG	sgTRA-1122	chr14	22554970	22554993	-	chr14:22554963-22555063	4,71	1621	602	1246	0	0	101	1333,78	707,42	1147,4	0	0	113,1	1147,4	0	-10,17
CGCCCACCGCCTCAGTTTCC	sgTRA-1430	chr14	22557521	22557544	+	chr14:22557474-22557567	4,71	1578	975	799	0	0	0	1298,4	1145,74	735,77	0	0	0	1145,7	0	-10,16
CATAGAGGTGTTGAGCAAGG	sgTRA-1803	chr14	22561987	22562010	+	chr14:22561972-22562016	4,71	1401	555	1243	0	0	0	1152,76	652,19	1144,64	0	0	0	1144,6	0	-10,16
GCACAAGATTTCTCAGACCC	sgTRA-400	chr14	22546397	22546420	-	chr14:22546397-22546499	4,71	1390	1468	1231	0	0	0	1143,71	1725,08	1133,59	0	0	0	1143,7	0	-10,16
TTAAATCTGTCCCCTGTGTT	sgTRA-282	chr14	22545195	22545218	-	chr14:22545123-22545226	4,71	2320	2457	1537	137	20	0	1908,93	2887,27	1415,37	150,05	19,2	0	1908,9	19,2	-6,56
CTGCTCGCATATCTGGCTCC	sgTRA-1102	chr14	22554849	22554872	+	chr14:22554834-22554931	4,71	1422	973	1079	612	0	0	1170,04	1143,39	993,62	670,27	0	0	1143,4	0	-10,16
TAAGACCCTGTTCTTAAAAG	sgTRA-1822	chr14	22562728	22562751	-	chr14:22562722-22562751	4,71	912	972	1488	0	0	853	750,41	1142,22	1370,25	0	0	955,17	1142,2	0	-10,16
TAGGCTGGGCATTAGCAGAA	sgTRA-453	chr14	22547048	22547071	-	chr14:22547017-22547090	4,7	1382	443	2799	0	0	0	1137,13	520,58	2577,51	0	0	0	1137,1	0	-10,15
AATTTCATGTGGGTGGTTCG	sgTRA-1572	chr14	22559023	22559046	-	chr14:22558960-22559060	4,7	1790	563	1230	0	0	0	1472,84	661,59	1132,67	0	0	0	1132,7	0	-10,15
GCAACATCTTCATTTTAACA	sgTRA-1855	chr14	22563901	22563924	-	chr14:22563901-22563987	4,7	1552	963	1212	0	0	878	1277,01	1131,64	1116,09	0	0	983,16	1131,6	0	-10,15
ATGATTTCAGTGAACGTTCA	sgTRA-477	chr14	22547260	22547283	-	chr14:22547210-22547308	4,69	1945	2188	4104	70	126	7421	1600,37	2571,16	3779,24	76,67	120,96	8309,86	2571,2	120,96	-4,4
GCACGACACAGCCTGGCACA	sgTRA-1442	chr14	22557606	22557629	-	chr14:22557560-22557636	4,69	1548	745	1226	0	0	0	1273,72	875,46	1128,98	0	0	0	1129	0	-10,14
GTTTCCCTATCATTGCATGA	sgTRA-1731	chr14	22561072	22561095	-	chr14:22561062-22561169	4,69	1708	745	1224	0	0	54	1405,37	875,46	1127,14	0	0	60,47	1127,1	0	-10,14
CTCCTGGTCAGCCCTACTGA	sgTRA-995	chr14	22553527	22553550	+	chr14:22553475-22553585	4,69	740	1079	1221	0	0	0	608,88	1267,95	1124,38	0	0	0	1124,4	0	-10,14
TAACAGGAGCCCACACACAT	sgTRA-888	chr14	22552415	22552438	+	chr14:22552378-22552470	4,69	5192	2719	4735	2161	798	495	4272,05	3195,15	4360,31	2366,77	766,09	554,29	4272,1	766,09	-2,48
CAAGCCCAGAGATTTGACCG	sgTRA-928	chr14	22552757	22552780	+	chr14:22552752-22552850	4,69	844	1059	1256	0	1911	1	694,46	1244,45	1156,61	0	1834,58	1,12	1156,6	1,12	-9,09
AAACCCCAGCAATATAACTC	sgTRA-470	chr14	22547149	22547172	-	chr14:22547082-22547172	4,69	1112	1213	1218	0	0	1175	914,97	1425,42	1121,62	0	0	1315,74	1121,6	0	-10,13
TACTCAAGCATATGCCAATG	sgTRA-1661	chr14	22560125	22560148	+	chr14:22560090-22560207	4,68	1358	1325	1179	0	0	0	1117,38	1557,03	1085,7	0	0	0	1117,4	0	-10,13
TAGCTGAAAGCGTTTGGGTT	sgTRA-1721	chr14	22560973	22560996	-	chr14:22560973-22561038	4,68	4868	3804	3044	206	681	1442	4005,46	4470,16	2803,12	225,62	653,77	1614,72	4005,5	653,77	-2,61
TCACCAAACAAATGATTGTG	sgTRA-15	chr14	22541279	22541302	+	chr14:22541277-22541302	4,68	2634	633	1209	53	0	0	2167,29	743,85	1113,33	58,05	0	0	1113,3	0	-10,12
GCCTATAGCACCTTATTATC	sgTRA-1191	chr14	22555574	22555597	+	chr14:22555533-22555624	4,68	1091	1187	1209	0	0	0	897,69	1394,87	1113,33	0	0	0	1113,3	0	-10,12
CTCCGGGGCAGATTAGTTGC	sgTRA-42	chr14	22541880	22541903	-	chr14:22541866-22541947	4,68	1129	947	1698	394	0	0	928,96	1112,84	1563,63	431,52	0	0	1112,8	0	-10,12
GCTGCGGCTTCACACAGCCC	sgTRA-1495	chr14	22558361	22558384	+	chr14:22558360-22558440	4,68	1351	582	1402	0	0	0	1111,62	683,92	1291,06	0	0	0	1111,6	0	-10,12
TAGGTCCAAGTTCTGTCAAT	sgTRA-1751	chr14	22561365	22561388	-	chr14:22561360-22561407	4,68	1752	944	511	524	0	0	1441,57	1109,31	470,56	573,89	0	0	1109,3	0	-10,12
TCACATCCCCCCCAAAGGAG	sgTRA-1406	chr14	22557306	22557330	+	chr14:22557247-22557339	4,67	1344	1072	700	0	0	0	1105,86	1259,73	644,61	0	0	0	1105,9	0	-10,11
AATGAATATGGGCCCAGGGT	sgTRA-693	chr14	22550157	22550180	-	chr14:22550157-22550272	4,67	1437	940	731	0	0	0	1182,38	1104,61	673,15	0	0	0	1104,6	0	-10,11
TACCAAACCCAGTCAAACAG	sgTRA-858	chr14	22552163	22552186	-	chr14:22552114-22552223	4,67	1337	855	1317	0	0	0	1100,1	1004,73	1212,78	0	0	0	1100,1	0	-10,11
AACCCCTCACAACATTCTGC	sgTRA-846	chr14	22551973	22551996	-	chr14:22551907-22551996	4,66	1507	932	1005	0	0	0	1239,98	1095,21	925,47	0	0	0	1095,2	0	-10,1
TCCCACTTCATATTTGCACT	sgTRA-1479	chr14	22558243	22558266	-	chr14:22558168-22558267	4,66	1330	1028	642	0	0	0	1094,34	1208,02	591,2	0	0	0	1094,3	0	-10,1
ACGGCCTTGTGAGGAGGCTC	sgTRA-1111	chr14	22554901	22554924	+	chr14:22554834-22554931	4,66	2721	2088	1790	3382	8	56	2238,88	2453,65	1648,35	3704,03	7,68	62,71	2238,9	62,71	-5,14
ATCCAGAGCTTTGGCTCCAG	sgTRA-374	chr14	22546195	22546218	-	chr14:22546193-22546249	4,66	3490	2012	2778	6969	136	2	2871,62	2364,34	2558,17	7632,58	130,56	2,24	2558,2	130,56	-4,28
GGCCCACGCTCGCTCACTCC	sgTRA-1737	chr14	22561135	22561158	+	chr14:22561062-22561169	4,66	1327	667	1468	0	0	0	1091,87	783,8	1351,83	0	0	0	1091,9	0	-10,09
GCAGGTCTGCTCCTTTGAGT	sgTRA-1034	chr14	22553975	22553998	+	chr14:22553975-22554030	4,66	1147	929	1767	0	0	1656	943,77	1091,69	1627,17	0	0	1854,35	1091,7	0	-10,09
CCTGCTGGAAACTCTCTGGG	sgTRA-411	chr14	22546475	22546498	-	chr14:22546397-22546499	4,66	8534	7757	6991	1	3	6459	7021,9	9115,41	6437,78	1,1	2,88	7232,63	1090,5	0	-10,09
TCTAGGTCACCTATTAAAGC	sgTRA-974	chr14	22553376	22553399	-	chr14:22553367-22553463	4,66	1325	835	1474	0	0	0	1090,23	981,23	1357,36	0	0	0	1090,2	0	-10,09
GCACTGCTGTACCCCCACTG	sgTRA-144	chr14	22543170	22543193	-	chr14:22543156-22543259	4,66	1240	1001	1183	0	0	0	1020,29	1176,3	1089,39	0	0	0	1089,4	0	-10,09
CTAATTTTCTTACAGAGGTC	sgTRA-217	chr14	22544245	22544268	+	chr14:22544240-22544274	4,66	1323	1969	916	383	0	0	1088,58	2313,81	843,51	419,47	0	0	1088,6	0	-10,09
GCAGACATCATCCTTAGGCT	sgTRA-169	chr14	22543396	22543419	+	chr14:22543360-22543443	4,66	676	954	1181	0	0	0	556,22	1121,06	1087,54	0	0	0	1087,5	0	-10,09
CCAAGCATGAGGAGGGAAGT	sgTRA-370	chr14	22546165	22546188	-	chr14:22546101-22546189	4,65	2811	3214	4147	570	683	15	2312,93	3776,84	3818,84	624,28	655,69	16,8	1499,5	5,6	-7,83
AAGATCTAGGCTGCTCTGTC	sgTRA-316	chr14	22545836	22545859	-	chr14:22545836-22545939	4,65	1373	922	1028	79	1	0	1129,72	1083,46	946,65	86,52	0,96	0	1083,5	0,96	-9,11
TTGCATGTCCCAGGCCTGCA	sgTRA-728	chr14	22550500	22550523	-	chr14:22550451-22550563	4,65	1532	920	923	0	0	0	1260,55	1081,11	849,96	0	0	0	1081,1	0	-10,08
CGTGCCTCCCTGCTTGGGTG	sgTRA-1063	chr14	22554589	22554612	-	chr14:22554582-22554654	4,65	1362	734	1172	0	21	0	1120,67	862,54	1079,26	0	20,16	0	1079,3	0	-10,08
AGTGGGTTCTCTTGGGCTCT	sgTRA-843	chr14	22551949	22551972	+	chr14:22551907-22551996	4,65	9210	6998	10311	2575	6731	2358	7578,12	8223,49	9495,06	2820,19	6461,84	2640,43	8223,5	2820,2	-1,54
ATGTGGGTGGTTCGGGGAAA	sgTRA-1571	chr14	22559017	22559040	-	chr14:22558960-22559060	4,64	4858	3504	3365	2258	707	244	3997,23	4117,62	3098,72	2473,01	678,73	273,23	3997,2	678,73	-2,56
CTTCTGATATCATCAGTGAT	sgTRA-293	chr14	22545373	22545396	+	chr14:22545331-22545397	4,64	803	435	1297	0	2408	1	660,72	511,18	1194,36	0	2311,71	1,12	2233,9	66,24	-5,05
ACCTTGCATAGATCTGTGGG	sgTRA-1056	chr14	22554541	22554564	-	chr14:22554475-22554583	4,64	1303	1220	681	329	0	0	1072,13	1433,65	627,11	360,33	0	0	1072,1	0	-10,07
GATTCTGTAATAGAGACACG	sgTRA-259	chr14	22545009	22545032	+	chr14:22545009-22545131	4,64	1430	458	1161	0	0	105	1176,62	538,2	1069,13	0	0	117,58	1069,1	0	-10,06
GGCTGGCTCAGCAACTGTCG	sgTRA-397	chr14	22546369	22546392	+	chr14:22546336-22546403	4,64	1055	1045	1160	0	0	0	868,07	1228	1068,21	0	0	0	1068,2	0	-10,06
ATGCACAGAATCTGTTTGTA	sgTRA-717	chr14	22550375	22550398	+	chr14:22550339-22550436	4,63	1217	1141	1155	103	0	0	1001,37	1340,81	1063,6	112,81	0	0	1063,6	0	-10,06
GTTTCCATGTGATAGGGGCC	sgTRA-1786	chr14	22561827	22561850	+	chr14:22561821-22561865	4,63	1291	982	881	0	0	0	1062,25	1153,97	811,28	0	0	0	1062,3	0	-10,05
TAAAAGGGACTTCTTTCCAG	sgTRA-1593	chr14	22559224	22559247	+	chr14:22559182-22559263	4,63	1330	1523	669	0	499	1	1094,34	1789,71	616,06	0	479,05	1,12	1094,3	1,12	-9,01
GCCACCTGGGCAACGCGGCG	sgTRA-1255	chr14	22556233	22556256	+	chr14:22556206-22556327	4,62	1915	1430	1663	3051	10215	777	1575,69	1680,42	1531,4	3341,51	9806,52	870,07	1575,7	3341,5	1,08
AGTGAGGGGCAGTGACGCTT	sgTRA-1465	chr14	22558075	22558098	-	chr14:22558010-22558098	4,62	1422	898	786	0	0	0	1170,04	1055,26	723,8	0	0	0	1055,3	0	-10,05
AAGAGCTTTTCCTAAACTTT	sgTRA-1391	chr14	22557190	22557213	-	chr14:22557180-22557238	4,62	9147	5488	4958	1728	365	3173	7526,28	6449,06	4565,66	1892,54	350,4	3553,05	6449,1	1892,5	-1,77
TGTAACTAATTTTCTTACAG	sgTRA-216	chr14	22544240	22544263	+	chr14:22544240-22544274	4,61	878	890	1276	0	0	0	722,43	1045,86	1175,03	0	0	0	1045,9	0	-10,03
GCTTTAAAGAGGAAAGGGGG	sgTRA-329	chr14	22545939	22545962	-	chr14:22545931-22546016	4,61	1265	978	908	0	10	0	1040,86	1149,27	836,15	0	9,6	0	1040,9	0	-10,03
CTCAGGCCGACATCCCAGCA	sgTRA-1151	chr14	22555164	22555187	+	chr14:22555096-22555188	4,61	1711	1727	958	0	0	0	1407,84	2029,43	882,19	0	0	0	1040,9	0	-10,03
GACAAGGGCGGGGCTCTGTG	sgTRA-489	chr14	22547397	22547420	-	chr14:22547317-22547432	4,61	1263	971	1065	0	0	0	1039,21	1141,04	980,72	0	0	0	1039,2	0	-10,02
GCAGAGCTGCCTGCAGCATA	sgTRA-380	chr14	22546271	22546294	-	chr14:22546261-22546344	4,61	1165	1407	1128	0	188	0	958,58	1653,39	1038,74	0	180,48	0	1038,7	0	-10,02
CAAAGGACTGCCATTTCCCA	sgTRA-1894	chr14	22564716	22564739	+	chr14:22564716-22564756	4,61	3930	1592	2614	102	0	3723	3233,66	1870,79	2407,15	111,71	0	4168,92	2407,1	111,71	-4,42
TAGGACTCATGGAGAAACTG	sgTRA-1232	chr14	22556059	22556082	-	chr14:22556003-22556121	4,61	2062	911	369	0	604	1	1696,64	1070,53	339,8	0	579,85	1,12	1070,5	1,12	-8,98
CAACAACACTGAGAATAGGT	sgTRA-1473	chr14	22558172	22558195	-	chr14:22558168-22558267	4,61	996	1268	1834	0	6282	6	819,52	1490,05	1688,87	0	6030,79	6,72	1490,1	6,72	-7,59
TTCCTCTTGTGCAATAATAA	sgTRA-760	chr14	22550811	22550834	+	chr14:22550800-22550899	4,61	1259	661	1225	0	0	0	1035,92	776,75	1128,06	0	0	0	1035,9	0	-10,02
TGTCTTGTTTCCTGCCTCCG	sgTRA-1641	chr14	22559654	22559677	+	chr14:22559579-22559677	4,6	522	881	1628	0	12	0	429,51	1035,28	1499,17	0	11,52	0	1035,3	0	-10,02
AGAGGAAGATTCTATGAGTA	sgTRA-97	chr14	22542678	22542701	-	chr14:22542628-22542719	4,6	2082	711	1124	346	1	0	1713,1	835,51	1035,05	378,95	0,96	0	1035,1	0,96	-9,05
TGAGTGGTGGCCCCTTGCTC	sgTRA-1213	chr14	22555894	22555917	+	chr14:22555865-22555918	4,6	1258	1069	708	0	0	0	1035,1	1256,2	651,97	0	0	0	1035,1	0	-10,02
CCATTGCGTTTCTGATTCTT	sgTRA-1809	chr14	22562095	22562118	+	chr14:22562040-22562151	4,6	0	0	0	0	0	0	0	0	0	0	0	0	1216,9	2,19	-8,58
CTTCTCCCACCACAGACATC	sgTRA-19	chr14	22541407	22541430	+	chr14:22541367-22541474	4,6	2614	2066	2970	150	10	19	2150,84	2427,8	2734,98	164,28	9,6	21,28	1031,8	0	-10,01
GGTCAAATCTCTGGGCTTGT	sgTRA-926	chr14	22552753	22552776	-	chr14:22552752-22552850	4,6	7256	2504	4207	597	14434	4	5970,34	2942,5	3874,09	653,85	13856,81	4,48	3874,1	653,85	-2,57
TCAAGTGAAGCTGATAATAT	sgTRA-82	chr14	22542516	22542539	+	chr14:22542499-22542601	4,6	1630	856	1844	2092	4	1	1341,19	1005,9	1698,08	2291,2	3,84	1,12	1341,2	3,84	-8,12
TCTGATCTTGGCTGGTTTGG	sgTRA-1327	chr14	22556756	22556779	-	chr14:22556756-22556846	4,6	5893	5982	5740	1204	467	1714	4848,85	7029,57	5285,78	1318,64	448,33	1919,3	5285,8	1318,6	-2
GCTCTGTGTGGGGGCAAATA	sgTRA-1337	chr14	22556877	22556900	-	chr14:22556877-22556985	4,59	2016	1609	2492	0	31	3322	1658,79	1890,77	2294,8	0	29,76	3719,89	1890,8	29,76	-5,94
CTCTCCTCGGTCAAATCTCT	sgTRA-929	chr14	22552761	22552784	-	chr14:22552752-22552850	4,59	957	870	1321	0	0	0	787,43	1022,35	1216,47	0	0	0	1022,4	0	-10
TGTTCGGCCAGGGGCTCCAG	sgTRA-1530	chr14	22558732	22558755	-	chr14:22558707-22558771	4,59	2468	1714	2399	0	48	1045	2030,71	2014,16	2209,16	0	46,08	1170,17	2030,7	46,08	-5,43
GCCCCAACATGCTAATCCTC	sgTRA-413	chr14	22546498	22546521	+	chr14:22546498-22546560	4,59	1256	868	1011	0	1996	0	1033,45	1020	931	0	1916,18	0	1020	0	-10
ATCCGAGTCTGGTGGGGATC	sgTRA-1622	chr14	22559519	22559542	-	chr14:22559517-22559587	4,59	4656	3755	4143	6407	5822	16934	3831,02	4412,58	3815,15	7017,07	5589,19	18962,28	3831	7017,1	0,87
GTCCATCAAGGCGTCCATTA	sgTRA-1361	chr14	22556976	22556999	-	chr14:22556974-22557048	4,58	1213	864	1223	0	0	0	998,07	1015,3	1126,22	0	0	0	1015,3	0	-9,99
GACTTTCAGCTAAAGCACTG	sgTRA-1713	chr14	22560755	22560778	-	chr14:22560708-22560788	4,58	1308	863	889	0	145	0	1076,24	1014,13	818,65	0	139,2	0	1014,1	0	-9,99
CTACTTCCCTCCTCATGCTT	sgTRA-371	chr14	22546166	22546189	-	chr14:22546101-22546189	4,58	2168	2245	1650	25	0	0	1783,86	2638,14	1519,43	27,38	0	0	3776,8	624,28	-2,6
TACTGGACAGCACTGCAGAG	sgTRA-342	chr14	22546024	22546047	-	chr14:22546023-22546096	4,58	3662	2033	2524	106	1	1103	3013,15	2389,02	2324,27	116,09	0,96	1235,11	2389	116,09	-4,35
TTTCTTACAGAGGTCTGGGA	sgTRA-219	chr14	22544250	22544273	+	chr14:22544240-22544274	4,58	4921	2863	4710	0	776	1179	4049,07	3364,37	4337,28	0	744,97	1320,22	4049,1	744,97	-2,44
TTTCCGTTCTAAGCACTTTG	sgTRA-674	chr14	22549872	22549895	+	chr14:22549861-22549936	4,58	2298	2181	1197	812	0	28	1890,83	2562,94	1102,28	889,32	0	31,35	1890,8	31,35	-5,87
GAGATGGTTTCCATGTGATA	sgTRA-1784	chr14	22561821	22561844	+	chr14:22561821-22561865	4,58	1273	685	1097	0	0	0	1047,44	804,96	1010,19	0	0	0	1010,2	0	-9,98
CTCCGCACCCTCCTCCCCCA	sgTRA-780	chr14	22551101	22551124	+	chr14:22551071-22551150	4,58	5320	2072	2207	0	3476	115	4377,37	2434,85	2032,35	0	3337	128,77	2434,8	128,77	-4,23
CACCTTCAGGACAAAAGTCA	sgTRA-570	chr14	22548378	22548401	-	chr14:22548298-22548404	4,58	3041	1764	4187	65	0	13815	2502,18	2072,91	3855,67	71,19	0	15469,7	1007,9	0	-9,98
CGCAGTGAGCTGTGGACCCC	sgTRA-938	chr14	22552827	22552850	-	chr14:22552752-22552850	4,58	2532	727	1093	0	1130	0	2083,37	854,31	1006,51	0	1084,81	0	1006,5	0	-9,98
CACCTTTGGGGAGCTCTGGG	sgTRA-1016	chr14	22553708	22553731	+	chr14:22553675-22553796	4,57	3410	3302	3344	2044	180	308	2805,8	3880,25	3079,38	2238,63	172,8	344,89	3079,4	344,89	-3,15
GTGCGCATGTGAGGGGCTGT	sgTRA-404	chr14	22546416	22546439	+	chr14:22546397-22546499	4,57	3746	2740	1806	317	883	0	3082,26	3219,83	1663,09	347,18	847,69	0	3082,3	347,18	-3,15
TTAAACACTCACTCAAGTCC	sgTRA-324	chr14	22545882	22545905	-	chr14:22545836-22545939	4,57	3431	2033	1836	1	1305	108	2823,08	2389,02	1690,71	1,1	1252,81	120,94	2389	120,94	-4,29
ACCTCTGTTTCCTCCTCAAA	sgTRA-418	chr14	22546524	22546547	+	chr14:22546498-22546560	4,57	5016	2902	4638	722	100	11738	4127,24	3410,2	4270,98	790,75	96	13143,93	4127,2	790,75	-2,38
AGGAATATGGTTTACATAAT	sgTRA-1581	chr14	22559143	22559166	+	chr14:22559120-22559176	4,56	1309	843	895	0	0	172	1077,06	990,63	824,18	0	0	192,6	990,63	0	-9,95
GCTGGATGTCTGCATTGCCG	sgTRA-390	chr14	22546339	22546362	+	chr14:22546336-22546403	4,56	2009	1130	1874	15421	16	2	1653,03	1327,89	1725,71	16889,38	15,36	2,24	1653	15,36	-6,66
GGATATGCACAGAAGCTGCA	sgTRA-718	chr14	22550398	22550421	+	chr14:22550339-22550436	4,56	838	1918	1074	0	0	482	689,52	2253,88	989,01	0	0	539,73	989,01	0	-9,95
GTCCCACCGGGAAACTGAGG	sgTRA-1435	chr14	22557527	22557550	-	chr14:22557474-22557567	4,56	1200	647	1130	245	0	0	987,38	760,3	1040,58	268,33	0	0	987,38	0	-9,95
TTTGATGTTGTCGGGCACGG	sgTRA-1655	chr14	22559786	22559809	+	chr14:22559689-22559809	4,55	1173	898	1069	0	0	0	965,16	1055,26	984,41	0	0	0	984,41	0	-9,94
GAGCTTGTTTGCAAACTTAG	sgTRA-1762	chr14	22561644	22561667	-	chr14:22561605-22561713	4,55	1011	1073	1063	0	0	1058	831,87	1260,9	978,88	0	0	1184,72	978,88	0	-9,94
CCACCAATCACTGATTGTGC	sgTRA-549	chr14	22548193	22548216	-	chr14:22548193-22548310	4,55	2746	1283	1416	289	0	1071	2259,45	1507,68	1303,95	316,52	0	1199,28	978,33	0,96	-8,96
TTTATTCTTGCAATTATCTT	sgTRA-1885	chr14	22564413	22564436	-	chr14:22564386-22564436	4,55	1187	593	1332	0	0	0	976,68	696,85	1226,6	0	0	0	976,68	0	-9,93
GGTTTTGGTGGCAATGGATA	sgTRA-529	chr14	22547890	22547913	-	chr14:22547858-22547975	4,54	917	909	1088	1	0	6346	754,52	1068,18	1001,9	1,1	0	7106,1	1001,9	1,1	-8,9
GGGCTTCAAAACACTTTTGT	sgTRA-1776	chr14	22561736	22561759	-	chr14:22561711-22561809	4,54	1571	829	831	0	0	0	1292,64	974,17	765,24	0	0	0	974,17	0	-9,93
CCAACGCCCAGGGTGGGAGG	sgTRA-956	chr14	22552982	22553005	+	chr14:22552932-22553005	4,54	11111	7652	11084	1	6391	3097	9142,29	8992,02	10206,89	1,1	6135,43	3467,95	9142,3	3467,9	-1,4
CACCACTGCAAAGAATGGCA	sgTRA-1790	chr14	22561886	22561909	+	chr14:22561886-22561968	4,54	250	193	102	0	12	2112	205,7	226,8	93,93	0	11,52	2364,97	972,44	0	-9,93
GACTCCTGCAGTTAGGCTCT	sgTRA-1202	chr14	22555728	22555751	+	chr14:22555721-22555825	4,54	3687	4740	4175	626	4532	83	3033,72	5570,07	3844,62	685,61	4350,77	92,94	3844,6	685,61	-2,49
GGTAAGACAGGGGTCTAGCC	sgTRA-659	chr14	22549681	22549704	+	chr14:22549629-22549722	4,54	1267	823	901	0	0	0	1042,51	967,12	829,7	0	0	0	967,12	0	-9,92
ATGACAAGGCCCGGGCAGGT	sgTRA-1070	chr14	22554612	22554635	+	chr14:22554582-22554654	4,53	1407	822	682	682	1	0	1157,7	965,95	628,03	746,94	0,96	0	965,95	0,96	-8,95
GAACCCGCAATAACCCTGCC	sgTRA-664	chr14	22549729	22549752	+	chr14:22549729-22549840	4,53	1173	1103	703	0	0	68	965,16	1296,16	647,37	0	0	76,14	965,16	0	-9,92
TTGTCAAGAACTTCAGAACA	sgTRA-1210	chr14	22555865	22555888	+	chr14:22555865-22555918	4,53	1624	1079	887	4105	4	0	1336,25	1267,95	816,81	4495,88	3,84	0	1268	3,84	-8,03
AGCCCATCTTGTTCGGGTCA	sgTRA-1483	chr14	22558293	22558316	-	chr14:22558290-22558362	4,53	6669	3787	6785	1745	1539	239	5487,35	4450,18	6248,08	1911,16	1477,46	267,63	5487,3	1477,5	-1,89
CATGGATTTGATCCCCCTTC	sgTRA-1644	chr14	22559703	22559726	+	chr14:22559689-22559809	4,53	560	817	1121	0	0	266	460,78	960,07	1032,29	0	0	297,86	960,07	0	-9,91
CAGGTCAGCTATTGTCTCAG	sgTRA-1828	chr14	22563006	22563029	+	chr14:22562971-22563047	4,53	4094	3335	3816	10791	7378	11	3368,6	3919,02	3514,03	11818,51	7082,96	12,32	1881,4	37,44	-5,61
CCCTGAGACCAGCAGATTCC	sgTRA-1373	chr14	22557025	22557048	+	chr14:22556974-22557048	4,53	2825	1385	1678	0	292	3313	2324,45	1627,54	1545,22	0	280,32	3709,82	956,93	0	-9,9
CCATTAGGTGATGGCCCTAA	sgTRA-1358	chr14	22556962	22556985	-	chr14:22556877-22556985	4,52	2913	1029	2112	0	0	734	2396,86	1209,2	1944,87	0	0	821,92	3852,9	699,85	-2,46
TTAGTGAGTTCCGCTGCCAC	sgTRA-701	chr14	22550212	22550235	-	chr14:22550157-22550272	4,52	1154	810	1098	0	2597	0	949,53	951,85	1011,11	0	2493,15	0	951,85	0	-9,9
GAATTGAGGTTTTTGTTCTA	sgTRA-178	chr14	22543496	22543519	+	chr14:22543456-22543519	4,52	978	809	1068	0	0	0	804,71	950,67	983,49	0	0	0	950,67	0	-9,89
GATCTTGAGATACATGGGAC	sgTRA-1832	chr14	22563046	22563069	-	chr14:22563046-22563113	4,52	1154	849	699	0	0	0	949,53	997,68	643,69	0	0	0	949,53	0	-9,89
CCTTGGGTTCGGAATTAGGC	sgTRA-1419	chr14	22557444	22557467	-	chr14:22557371-22557479	4,51	2811	2311	2234	14477	5249	18168	2312,93	2715,7	2057,22	15855,49	5039,1	20344,09	946,65	0	-9,89
GTAAATCACTGGAATAACTT	sgTRA-1600	chr14	22559303	22559326	-	chr14:22559273-22559373	4,51	1432	734	1028	0	0	0	1178,27	862,54	946,65	0	0	0	946,65	0	-9,89
TTTCATGCTTCCAGCCTTGA	sgTRA-1584	chr14	22559182	22559205	+	chr14:22559182-22559263	4,51	1424	805	922	0	0	0	1171,69	945,97	849,04	0	0	0	945,97	0	-9,89
TCAACAACACTGAGAATAGG	sgTRA-1474	chr14	22558173	22558196	-	chr14:22558168-22558267	4,51	1147	808	912	0	0	37	943,77	949,5	839,83	0	0	41,43	943,77	0	-9,88
CCATATTCTGGCAGGGTCAG	sgTRA-431	chr14	22546717	22546740	-	chr14:22546694-22546765	4,51	3389	3111	3997	148	0	0	2788,52	3655,8	3680,71	162,09	0	0	942,05	0	-9,88
GAACCATGACCCGAACAAGA	sgTRA-1481	chr14	22558290	22558313	+	chr14:22558290-22558362	4,51	1369	612	1022	744	0	0	1126,43	719,17	941,13	814,84	0	0	941,13	0	-9,88
TCTGCCAGAGTTATATTGCT	sgTRA-468	chr14	22547145	22547168	+	chr14:22547082-22547172	4,51	1128	800	1240	1267	1	0	928,13	940,1	1141,88	1387,64	0,96	0	940,1	0,96	-8,91
GCAGTGACCTGCGGCAGACA	sgTRA-892	chr14	22552440	22552463	+	chr14:22552378-22552470	4,51	1142	1104	796	0	0	0	939,65	1297,33	733,01	0	0	0	939,65	0	-9,88
GGTTCCTGTCCTCATTAGTT	sgTRA-1883	chr14	22564390	22564413	-	chr14:22564386-22564436	4,5	1137	902	636	0	0	0	935,54	1059,96	585,67	0	0	0	935,54	0	-9,87
CCAGCGCACCGGCAGGGCCT	sgTRA-1501	chr14	22558398	22558421	+	chr14:22558360-22558440	4,5	2792	1232	2193	0	0	0	2297,3	1447,75	2019,46	0	0	0	933,89	0	-9,87
CAATCACTGCTGTGTCCCTA	sgTRA-284	chr14	22545233	22545256	+	chr14:22545233-22545318	4,5	2183	918	854	1273	2	0	1796,2	1078,76	786,42	1394,21	1,92	0	1078,8	1,92	-8,53
CTGGATGGGAGGATTTTCTG	sgTRA-160	chr14	22543360	22543383	-	chr14:22543360-22543443	4,5	1000	795	1011	0	194	0	822,81	934,22	931	0	186,24	0	931	0	-9,86
CCAGCAGATTAGCATCAAGA	sgTRA-137	chr14	22543129	22543152	-	chr14:22543085-22543152	4,5	1607	102	77	0	0	0	1322,26	119,86	70,91	0	0	0	929,16	0	-9,86
TTTGCCAAATTGCAACTGGG	sgTRA-262	chr14	22545050	22545073	-	chr14:22545009-22545131	4,5	1062	1716	1009	0	2	0	873,83	2016,51	929,16	0	1,92	0	929,16	0	-9,86
CCACTGATGACTAACAATCA	sgTRA-349	chr14	22546049	22546072	+	chr14:22546023-22546096	4,5	610	221	246	0	0	2290	501,92	259,7	226,53	0	0	2564,29	928,13	0	-9,86
GGGGCTGATTTCTTTGGTTT	sgTRA-387	chr14	22546311	22546334	+	chr14:22546261-22546344	4,49	2983	1649	2050	0	53	3804	2454,46	1937,77	1887,78	0	50,88	4259,63	1937,8	50,88	-5,22
ATCTATCCAACAAAGCCTGG	sgTRA-1220	chr14	22555938	22555961	+	chr14:22555921-22555996	4,49	1119	1097	778	0	0	0	920,73	1289,11	716,43	0	0	0	920,73	0	-9,85
TCCCCAAGGCAGAGCAGGCT	sgTRA-723	chr14	22550454	22550477	-	chr14:22550451-22550563	4,48	1281	778	648	0	0	6402	1054,03	914,24	596,72	0	0	7168,8	914,24	0	-9,84
AGTGATTTACCAAGGGAAAT	sgTRA-1605	chr14	22559316	22559339	+	chr14:22559273-22559373	4,48	539	778	1006	0	0	0	443,5	914,24	926,39	0	0	0	914,24	0	-9,84
ACCTGATAATAAGGTGCTAT	sgTRA-1192	chr14	22555575	22555598	-	chr14:22555533-22555624	4,48	1565	492	992	0	0	0	1287,7	578,16	913,5	0	0	0	913,5	0	-9,84
CATCACCCAAGATAAAGATA	sgTRA-1457	chr14	22557794	22557817	+	chr14:22557760-22557817	4,47	1909	1211	2360	0	0	130	1570,75	1423,07	2173,25	0	0	145,57	902,49	0	-9,82
AGTGTCGCCATCCACCCGCA	sgTRA-1380	chr14	22557101	22557124	+	chr14:22557057-22557178	4,47	6407	3808	7617	3167	1481	262	5271,77	4474,86	7014,25	3468,56	1421,78	293,38	5271,8	1421,8	-1,89
CCCTGTGCCCGTCACTGCGC	sgTRA-1397	chr14	22557261	22557284	-	chr14:22557247-22557339	4,46	1478	2338	2444	0	0	1093	1216,12	2747,43	2250,6	0	0	1223,91	897,85	0	-9,81
TGTCAGCTTGGGCACCTCAA	sgTRA-912	chr14	22552632	22552655	-	chr14:22552595-22552675	4,46	1091	1276	794	0	0	0	897,69	1499,45	731,17	0	0	0	897,69	0	-9,81
CCTTCACCCAGAGTGATGTC	sgTRA-364	chr14	22546139	22546162	-	chr14:22546101-22546189	4,46	5032	2914	5346	40	4051	7640	4140,4	3424,3	4922,96	43,81	3889,01	8555,09	896,87	0	-9,81
GTGTGGTCCCTGTCTGCCGC	sgTRA-893	chr14	22552447	22552470	-	chr14:22552378-22552470	4,46	1341	763	800	0	0	1658	1103,39	896,62	736,69	0	0	1856,59	896,62	0	-9,81
CAGATGTCACAGACCCTATC	sgTRA-1842	chr14	22563232	22563255	-	chr14:22563145-22563255	4,46	3235	1090	1311	2	9575	5	2661,8	1280,88	1207,26	2,19	9192,11	5,6	1280,9	5,6	-7,6
GGTATACTTGCCGTTCATTT	sgTRA-111	chr14	22542754	22542777	-	chr14:22542713-22542777	4,46	1495	739	972	0	0	204	1230,11	868,41	895,08	0	0	228,43	895,08	0	-9,81
TTTAGACGGAAATTTCTCAG	sgTRA-1078	chr14	22554664	22554687	-	chr14:22554664-22554742	4,46	3357	2801	4613	454	0	2737	2762,19	3291,51	4247,96	497,23	0	3064,83	3291,5	497,23	-2,72
GTGGGTTGTGGCCTGGACGT	sgTRA-1862	chr14	22564102	22564125	+	chr14:22564022-22564136	4,46	1533	760	820	0	0	0	1261,37	893,09	755,11	0	0	0	893,09	0	-9,8
GTGGTCAGTTCTTTTTGCAC	sgTRA-73	chr14	22542283	22542306	-	chr14:22542188-22542306	4,46	1085	901	567	0	0	1570	892,75	1058,78	522,13	0	0	1758,05	892,75	0	-9,8
GGAGGCACGATGACAAGGCC	sgTRA-1067	chr14	22554603	22554626	+	chr14:22554582-22554654	4,46	2396	727	998	1	3713	0	1971,46	854,31	919,03	1,1	3564,52	0	919,03	1,1	-8,78
CTGACTTGGCCGGTGGGCAC	sgTRA-1115	chr14	22554933	22554956	-	chr14:22554924-22554970	4,46	892	1031	968	0	0	0	733,95	1211,55	891,4	0	0	0	891,4	0	-9,8
GCTAAGAAAGAGTCAGCGAA	sgTRA-1668	chr14	22560183	22560206	-	chr14:22560090-22560207	4,45	3601	4490	2544	2	382	752	2962,95	5276,29	2342,69	2,19	366,72	842,07	2963	366,72	-3,01
TGGGACGAACTCTCTCTCAC	sgTRA-1439	chr14	22557544	22557567	+	chr14:22557474-22557567	4,45	709	780	965	0	0	0	583,38	916,59	888,64	0	0	0	888,64	0	-9,8
ATCTCAGCCTAAAGGTCACC	sgTRA-1671	chr14	22560212	22560235	+	chr14:22560204-22560304	4,45	3209	1782	4247	0	6432	221	2640,41	2094,06	3910,92	0	6174,79	247,47	2640,4	247,47	-3,41
TCCGTGCTTTCAGATGTGTT	sgTRA-1535	chr14	22558748	22558771	-	chr14:22558707-22558771	4,45	680	1037	959	0	0	316	559,51	1218,6	883,11	0	0	353,85	883,11	0	-9,79
TGTAATAGAGACACGGGGCA	sgTRA-260	chr14	22545014	22545037	+	chr14:22545009-22545131	4,44	1210	750	619	0	0	354	995,61	881,34	570,02	0	0	396,4	881,34	0	-9,79
GGTACTTCCTCCAGGGCTCC	sgTRA-1413	chr14	22557394	22557417	-	chr14:22557371-22557479	4,44	1071	845	920	0	0	0	881,23	992,98	847,2	0	0	0	881,23	0	-9,79
GTCTGACACCCACCAGCCCC	sgTRA-318	chr14	22545864	22545887	+	chr14:22545836-22545939	4,44	1391	1321	967	1	5446	3	1144,53	1552,33	890,48	1,1	5228,22	3,36	1144,5	3,36	-8,04
CTCCATCACGCGCTTCCTTC	sgTRA-1517	chr14	22558533	22558556	+	chr14:22558525-22558592	4,44	3851	2770	2739	0	0	435	3168,66	3255,08	2522,26	0	0	487,1	4737,9	1176	-2,01
GCCAGAGGCATATGGAGGAG	sgTRA-1903	chr14	22564892	22564915	+	chr14:22564871-22564969	4,44	773	1093	954	163	1	0	636,04	1284,41	878,51	178,52	0,96	0	878,51	0,96	-8,81
ATGTTGCTCTGGGACCCCAG	sgTRA-133	chr14	22543103	22543126	+	chr14:22543085-22543152	4,44	701	1165	953	0	0	0	576,79	1369,01	877,59	0	0	0	877,59	0	-9,78
GTTTAACAGCCTCGGACATG	sgTRA-1087	chr14	22554719	22554742	-	chr14:22554664-22554742	4,44	1190	423	952	370	0	0	979,15	497,08	876,67	405,23	0	0	876,67	0	-9,78
ACATCATACACTCGTGCCTT	sgTRA-1427	chr14	22557486	22557509	+	chr14:22557474-22557567	4,44	977	1544	952	0	0	0	803,89	1814,39	876,67	0	0	0	876,67	0	-9,78
GGTAGCAGCTTTCACCTCCT	sgTRA-809	chr14	22551697	22551720	-	chr14:22551600-22551720	4,44	1065	779	429	0	0	0	876,3	915,42	395,05	0	0	0	876,3	0	-9,78
CAGATTCTGTGCATTCTTCC	sgTRA-716	chr14	22550366	22550389	-	chr14:22550339-22550436	4,43	1054	987	812	0	0	444	867,25	1159,84	747,74	0	0	497,18	867,25	0	-9,76
TGTCTCTCCCCAAAGGACTC	sgTRA-298	chr14	22545427	22545450	+	chr14:22545393-22545459	4,43	1053	481	1814	0	0	557	866,42	565,23	1670,45	0	0	623,72	866,42	0	-9,76
ACAAGAACTCTGACCTGGGC	sgTRA-62	chr14	22542156	22542179	-	chr14:22542107-22542184	4,43	612	735	984	0	0	0	503,56	863,71	906,13	0	0	0	863,71	0	-9,76
TCCTCTCCCTGCCCTTGGTA	sgTRA-578	chr14	22548439	22548462	-	chr14:22548427-22548485	4,43	1221	1113	1015	540	2	1	1004,66	1307,91	934,68	591,42	1,92	1,12	1004,7	1,92	-8,43
CGCAGAACCTGCCCGCTGGA	sgTRA-1541	chr14	22558789	22558812	-	chr14:22558772-22558845	4,43	947	1035	540	623	0	0	779,21	1216,25	497,27	682,32	0	0	1004,7	1,92	-8,43
ATTGGCATATGCTTGAGTAG	sgTRA-1658	chr14	22560121	22560144	-	chr14:22560090-22560207	4,42	1042	781	655	0	0	0	857,37	917,77	603,17	0	0	0	857,37	0	-9,75
ACAGGATAATCACACTCCTA	sgTRA-188	chr14	22543959	22543982	-	chr14:22543943-22544000	4,42	1048	883	959	1	0	5630	862,31	1037,63	883,11	1,1	0	6304,34	883,11	1,1	-8,72
AACTCACTAAGGGGCCCATC	sgTRA-705	chr14	22550225	22550248	+	chr14:22550157-22550272	4,42	1648	1168	1889	9	5066	5	1356	1372,54	1739,52	9,86	4863,42	5,6	1372,5	9,86	-6,98
AGCCTTGATGGGAGGAAAGT	sgTRA-1588	chr14	22559194	22559217	+	chr14:22559182-22559263	4,41	1568	726	856	0	0	0	1290,17	853,14	788,26	0	0	0	853,14	0	-9,74
ATTAGGGCACTGTTTGCCTC	sgTRA-1449	chr14	22557712	22557735	+	chr14:22557665-22557759	4,41	861	948	1385	0	1856	3	708,44	1114,01	1275,4	0	1781,78	3,36	1114	3,36	-8
CACTCTGGGTGAAGGCCCTA	sgTRA-363	chr14	22546131	22546154	-	chr14:22546101-22546189	4,41	1036	848	810	0	0	0	852,44	996,5	745,9	0	0	0	852,44	0	-9,74
TGGCGACACTACCGAAGAGC	sgTRA-1379	chr14	22557088	22557111	-	chr14:22557057-22557178	4,41	1036	420	1191	0	0	0	852,44	493,55	1096,75	0	0	0	852,44	0	-9,74
TGGCCCAGCCCATCTTGTTC	sgTRA-1486	chr14	22558299	22558322	-	chr14:22558290-22558362	4,41	1357	725	527	0	0	0	1116,56	851,96	485,3	0	0	0	851,96	0	-9,74
CAAGAACCTCAGAGGAGACC	sgTRA-1044	chr14	22554079	22554102	-	chr14:22554039-22554111	4,41	89	0	89	0	0	0	73,23	0	81,96	0	0	0	851,8	0	-9,74
GTTAATAAGGAGTCCAGATA	sgTRA-1609	chr14	22559350	22559373	-	chr14:22559273-22559373	4,41	4503	3149	3603	2	737	9091	3705,13	3700,45	3317,88	2,19	707,53	10179,88	3700,5	707,53	-2,39
TCTGTTCGCTCTGGAAATGT	sgTRA-1555	chr14	22558892	22558915	+	chr14:22558841-22558951	4,41	9353	5059	6156	9191	1171	20180	7695,78	5944,93	5668,86	10066,16	1124,17	22597,07	5944,9	10066	0,76
GCTGTCAGATCTCAGCCTAA	sgTRA-1670	chr14	22560204	22560227	+	chr14:22560204-22560304	4,41	493	1372	1487	5	13803	9	405,65	1612,26	1369,33	5,48	13251,04	10,08	1369,3	10,08	-6,95
CAACTGAGGCGGCTGAAATG	sgTRA-763	chr14	22550854	22550877	-	chr14:22550800-22550899	4,41	4965	4251	3773	3962	924	50	4085,27	4995,43	3474,43	4339,26	887,05	55,99	4085,3	887,05	-2,2
AAACCGTGGGTGTGTCCTGC	sgTRA-727	chr14	22550477	22550500	+	chr14:22550451-22550563	4,41	1029	941	829	0	0	0	846,68	1105,79	763,4	0	0	0	846,68	0	-9,73
GGGAGTGGGGTTTAGGGACG	sgTRA-754	chr14	22550682	22550705	+	chr14:22550642-22550705	4,4	1026	842	576	0	0	0	844,21	989,45	530,42	0	0	0	844,21	0	-9,72
TCAGTAGCCACAAGTAGAAC	sgTRA-1265	chr14	22556365	22556388	+	chr14:22556365-22556433	4,4	1022	716	565	0	0	6	840,92	841,39	520,29	0	0	6,72	840,92	0	-9,72
ATGCTCACTAAAGCCTCGGT	sgTRA-274	chr14	22545127	22545150	+	chr14:22545123-22545226	4,4	998	712	1371	0	0	0	821,17	836,69	1262,51	0	0	0	836,69	0	-9,71
TGAACGTTCACGGCCAGGCC	sgTRA-475	chr14	22547250	22547273	-	chr14:22547210-22547308	4,4	1415	712	444	0	0	1632	1164,28	836,69	408,87	0	0	1827,47	836,69	0	-9,71
TTACTATATTCTCCTCAGGC	sgTRA-1462	chr14	22558014	22558037	+	chr14:22558010-22558098	4,39	1016	916	451	0	0	0	835,98	1076,41	415,31	0	0	0	835,98	0	-9,71
CAGAGAGTCTAGGTAGATGA	sgTRA-1579	chr14	22559123	22559146	+	chr14:22559120-22559176	4,39	1015	1054	545	0	0	0	835,16	1238,58	501,87	0	0	0	835,16	0	-9,71
GCTCTGCAGACATCATCCTT	sgTRA-167	chr14	22543391	22543414	+	chr14:22543360-22543443	4,39	1470	1476	1041	1	8912	5	1209,54	1734,48	958,62	1,1	8555,62	5,6	1209,5	5,6	-7,52
TATTAAATGAAAATGCCCCT	sgTRA-1024	chr14	22553813	22553836	+	chr14:22553808-22553886	4,39	1183	862	555	0	2	8684	973,39	1012,95	511,08	0	1,92	9724,13	973,39	1,92	-8,38
CCCAGTGAGGGTAGCAGCAG	sgTRA-1181	chr14	22555466	22555489	-	chr14:22555465-22555517	4,39	1868	709	594	0	0	0	1537,02	833,16	547	0	0	0	833,16	0	-9,7
GTCGCCATCCACCCGCATGG	sgTRA-1383	chr14	22557104	22557127	+	chr14:22557057-22557178	4,39	2632	709	559	0	0	0	2165,65	833,16	514,76	0	0	0	833,16	0	-9,7
GTAAATCACGCAGGGTACCT	sgTRA-1225	chr14	22555973	22555996	+	chr14:22555921-22555996	4,39	1012	606	1052	187	0	0	832,69	712,12	968,75	204,81	0	0	832,69	0	-9,7
ATACAATGCCAAAGAAAGCC	sgTRA-1441	chr14	22557578	22557601	-	chr14:22557560-22557636	4,39	1162	602	903	0	0	25	956,11	707,42	831,54	0	0	27,99	831,54	0	-9,7
TTCTAGAACAAGGATCTTAG	sgTRA-1756	chr14	22561469	22561492	-	chr14:22561429-22561527	4,39	1271	389	901	0	1442	0	1045,8	457,12	829,7	0	1384,34	0	829,7	0	-9,7
TTCCCACTTCATATTTGCAC	sgTRA-1480	chr14	22558244	22558267	-	chr14:22558168-22558267	4,39	2369	430	899	0	0	0	1949,25	505,3	827,86	0	0	0	827,86	0	-9,7
GATGGCGGAGGCAGTCTCTG	sgTRA-832	chr14	22551907	22551930	-	chr14:22551907-22551996	4,38	1005	846	837	0	0	58	826,93	994,15	770,77	0	0	64,95	826,93	0	-9,69
ATTTCTTTCTCAGAAGAGCC	sgTRA-435	chr14	22546805	22546828	+	chr14:22546805-22546887	4,38	1004	1211	716	0	0	573	826,11	1423,07	659,34	0	0	641,63	826,11	0	-9,69
CCCGCTGGAGGGCGCTGCAG	sgTRA-1538	chr14	22558777	22558800	-	chr14:22558772-22558845	4,38	1461	401	896	0	0	0	1202,13	471,22	825,1	0	0	0	825,1	0	-9,69
GATAAACTCACATTTGGGAA	sgTRA-199	chr14	22544090	22544113	+	chr14:22544090-22544154	4,38	137	700	901	0	0	0	112,73	822,58	829,7	0	0	0	822,58	0	-9,69
GCTTGGGCACCTCAAAGGGC	sgTRA-910	chr14	22552627	22552650	-	chr14:22552595-22552675	4,37	824	696	1108	0	0	0	678	817,88	1020,32	0	0	0	817,88	0	-9,68
CTGGCCCATGGGGTTGCACG	sgTRA-208	chr14	22544156	22544179	-	chr14:22544145-22544226	4,37	4194	3586	2454	44658	405	554	3450,88	4213,98	2259,81	48910,31	388,8	620,36	3450,9	620,36	-2,47
AGGATGATCTGGTTCGTTTA	sgTRA-683	chr14	22550030	22550053	-	chr14:22549996-22550073	4,37	2327	2249	2027	174	0	65	1914,69	2642,84	1866,6	190,57	0	72,79	1914,7	72,79	-4,7
AACCCACATAAAGTGACTGT	sgTRA-1231	chr14	22556034	22556057	-	chr14:22556003-22556121	4,37	449	694	1207	2866	1	0	369,44	815,53	1111,49	3138,9	0,96	0	815,53	0,96	-8,7
GACAAGGCCCGGGCAGGTAG	sgTRA-1072	chr14	22554614	22554637	+	chr14:22554582-22554654	4,37	4523	1757	1547	380	101	95	3721,59	2064,69	1424,58	416,18	96,96	106,38	2064,7	106,38	-4,27
AGAAGGGCTCCTGTGCCCAC	sgTRA-1114	chr14	22554924	22554947	+	chr14:22554924-22554970	4,37	3964	2925	2874	318	563	4024	3261,64	3437,23	2646,57	348,28	540,49	4505,98	3261,6	540,49	-2,59
GCGAGCGTGGGCCACATGTC	sgTRA-1736	chr14	22561125	22561148	-	chr14:22561062-22561169	4,37	985	727	468	0	0	0	810,47	854,31	430,97	0	0	0	810,47	0	-9,66
GAGGGAATGTGCACAGCCAG	sgTRA-831	chr14	22551879	22551902	-	chr14:22551793-22551902	4,36	1551	2314	2484	13	176	948	1276,19	2719,23	2287,43	14,24	168,96	1061,55	2287,4	168,96	-3,75
TTCACCTAACTAATGAGGAC	sgTRA-1882	chr14	22564386	22564409	+	chr14:22564386-22564436	4,36	1891	588	878	0	0	0	1555,94	690,97	808,52	0	0	0	808,52	0	-9,66
GCATCTGGACTTTGAGACAC	sgTRA-1838	chr14	22563157	22563180	-	chr14:22563145-22563255	4,36	952	902	877	0	0	0	783,32	1059,96	807,6	0	0	0	807,6	0	-9,66
TACCAGTATTGGCATCGCCT	sgTRA-1858	chr14	22563953	22563976	-	chr14:22563901-22563987	4,36	928	843	877	0	0	0	763,57	990,63	807,6	0	0	0	807,6	0	-9,66
CCCAGTGCTGACTTGGCCGG	sgTRA-1118	chr14	22554940	22554963	+	chr14:22554924-22554970	4,36	1210	1597	1481	659	27326	13	995,61	1876,67	1363,8	721,75	26233,27	14,56	806,36	0	-9,66
TACCAGCCCTACCAAGGGCA	sgTRA-576	chr14	22548433	22548456	+	chr14:22548427-22548485	4,36	857	1057	875	0	0	0	705,15	1242,1	805,76	0	0	0	805,76	0	-9,66
ACCGGGCCCGCAAGCAGGCT	sgTRA-1320	chr14	22556679	22556702	+	chr14:22556659-22556757	4,36	1015	755	423	0	2061	1	835,16	887,22	389,53	0	1978,58	1,12	835,16	1,12	-8,62
GGTCTAGCCTGGGTTTGCAC	sgTRA-661	chr14	22549692	22549715	+	chr14:22549629-22549722	4,36	1508	1311	1903	22	0	1015	1240,8	1540,58	1752,41	24,09	0	1136,57	1540,6	24,1	-5,94
ACTTGAAAGCACTCATTATT	sgTRA-81	chr14	22542499	22542522	-	chr14:22542499-22542601	4,36	975	655	1331	0	0	0	802,24	769,7	1225,67	0	0	0	802,24	0	-9,65
GCAAGACGACTGGGGACCCT	sgTRA-783	chr14	22551117	22551140	-	chr14:22551071-22551150	4,35	1361	796	988	2823	2	0	1119,85	935,4	909,82	3091,8	1,92	0	935,4	1,92	-8,33
GCCGAACACATCTGAAAGCA	sgTRA-1534	chr14	22558747	22558770	+	chr14:22558707-22558771	4,35	793	831	867	0	0	0	652,49	976,52	798,39	0	0	0	798,39	0	-9,64
GCACTGTGGTGACCAATGGC	sgTRA-1711	chr14	22560741	22560764	-	chr14:22560708-22560788	4,35	644	678	1128	0	0	0	529,89	796,73	1038,74	0	0	0	796,73	0	-9,64
GGCACCTCAAAGGGCTGGCG	sgTRA-909	chr14	22552622	22552645	-	chr14:22552595-22552675	4,35	968	565	1716	0	0	0	796,48	663,94	1580,21	0	0	0	796,48	0	-9,64
AGGCATGAGTTGAATGAAGG	sgTRA-587	chr14	22548511	22548534	+	chr14:22548508-22548628	4,35	967	455	1009	0	0	0	795,66	534,68	929,16	0	0	0	795,66	0	-9,64
GTTGTTGCTAAATTTCATGT	sgTRA-1576	chr14	22559033	22559059	-	chr14:22558960-22559060	4,34	998	653	1969	0	3629	1	821,17	767,35	1813,19	0	3483,88	1,12	821,17	1,12	-8,6
TGTAGCTGGTGGCTATTGTA	sgTRA-315	chr14	22545704	22545727	-	chr14:22545685-22545727	4,34	7499	4636	5834	4625	1	1450	6170,29	5447,86	5372,34	5065,39	0,96	1623,67	5447,9	1623,7	-1,75
CAGATTTTCATTTACGCAAT	sgTRA-80	chr14	22542443	22542466	-	chr14:22542436-22542466	4,33	943	917	848	0	0	0	775,91	1077,58	780,9	0	0	0	780,9	0	-9,61
CATACACTCGTGCCTTTGGC	sgTRA-1428	chr14	22557490	22557513	+	chr14:22557474-22557567	4,33	1273	664	512	0	0	0	1047,44	780,28	471,48	0	0	0	780,28	0	-9,61
CAGAGCTCTGTACCTTTAGG	sgTRA-1652	chr14	22559746	22559769	+	chr14:22559689-22559809	4,33	947	664	853	0	0	35	779,21	780,28	785,5	0	0	39,19	780,28	0	-9,61
GTCAGTTGCCTATTCCCTCC	sgTRA-1135	chr14	22555031	22555054	-	chr14:22554963-22555063	4,33	947	525	1084	0	0	0	779,21	616,94	998,22	0	0	0	779,21	0	-9,61
CCGCAGAACCTGCCCGCTGG	sgTRA-1543	chr14	22558790	22558813	+	chr14:22558772-22558845	4,33	9538	6379	9632	199	1826	4174	7848	7496,09	8869,79	217,95	1752,98	4673,94	779,21	0	-9,61
TCCTGTCACATCCCCCCCAA	sgTRA-1404	chr14	22557301	22557325	+	chr14:22557247-22557339	4,33	825	1012	846	886	0	0	678,82	1189,22	779,05	970,36	0	0	779,05	0	-9,61
GGCTTCATTCTAGAGTCCAA	sgTRA-619	chr14	22549318	22549341	-	chr14:22549290-22549401	4,33	2075	1158	1830	126	0	39	1707,34	1360,79	1685,19	138	0	43,67	1685,2	43,67	-5,24
AAGTCCAAATAACTTCAGAT	sgTRA-565	chr14	22548324	22548347	+	chr14:22548298-22548404	4,33	16546	9043	16330	21777	2275	18471	13614,29	10626,61	15037,76	23850,59	2184,03	20683,38	13614	20683	0,6
ATGCCCAGTTCCGTATAGCT	sgTRA-1130	chr14	22555001	22555024	-	chr14:22554963-22555063	4,32	12833	10805	10396	1	4798	9427	10559,18	12697,17	9573,34	1,1	4606,14	10556,13	10559	4606,1	-1,2
GGTAAATCACGCAGGGTACC	sgTRA-1224	chr14	22555972	22555995	+	chr14:22555921-22555996	4,32	942	767	587	0	0	0	775,09	901,32	540,55	0	0	0	775,09	0	-9,6
TAAGCCTCAGCTTTGGGTCT	sgTRA-947	chr14	22552959	22552982	-	chr14:22552932-22553005	4,32	2243	2509	1904	65	1591	0	1845,57	2948,38	1753,33	71,19	1527,38	0	1845,6	71,19	-4,68
GCCCGGTGCAAGTCACCGAG	sgTRA-1315	chr14	22556663	22556686	-	chr14:22556659-22556757	4,32	1364	657	521	0	0	0	1122,32	772,05	479,77	0	0	0	772,05	0	-9,59
CATCACCTTGCATAGATCTG	sgTRA-1058	chr14	22554545	22554568	-	chr14:22554475-22554583	4,32	2135	626	838	0	0	0	1756,71	735,63	771,69	0	0	0	771,69	0	-9,59
GCTGTTGGGTTGCTATATAT	sgTRA-1870	chr14	22564245	22564268	-	chr14:22564241-22564352	4,32	1294	655	682	0	0	2635	1064,72	769,7	628,03	0	0	2950,61	769,7	0	-9,59
CACAGATGATGGATCTTCAG	sgTRA-838	chr14	22551930	22551953	-	chr14:22551907-22551996	4,32	2564	1241	3034	396	0	2446	2109,7	1458,32	2793,91	433,71	0	2738,97	768,92	0	-9,59
AGAGCTTTTCCTAAACTTTG	sgTRA-1390	chr14	22557189	22557212	-	chr14:22557180-22557238	4,32	1012	654	624	0	0	0	832,69	768,53	574,62	0	0	0	768,53	0	-9,59
TGTAGCTAAATTCCCTGGAT	sgTRA-91	chr14	22542633	22542656	+	chr14:22542628-22542719	4,32	934	653	878	329	0	0	768,51	767,35	808,52	360,33	0	0	768,51	0	-9,59
TCTTGGTAGCTGTGCTTGCT	sgTRA-944	chr14	22552942	22552965	-	chr14:22552932-22553005	4,32	5620	4140	3616	0	1271	6051	4624,22	4865	3329,86	0	1220,17	6775,76	4624,2	1220,2	-1,92
TTCATTCTAGAGTCCAATGG	sgTRA-618	chr14	22549315	22549338	-	chr14:22549290-22549401	4,31	2325	2006	2633	2	13944	190	1913,04	2357,29	2424,64	2,19	13386,4	212,76	2357,3	212,76	-3,46
TGTGATGGCACATGTGGCCA	sgTRA-625	chr14	22549361	22549384	+	chr14:22549290-22549401	4,31	4312	2378	3728	21	680	1251	3547,98	2794,44	3432,99	23	652,81	1400,84	3433	652,81	-2,39
CAGGAAACACCGACTAGACT	sgTRA-712	chr14	22550320	22550343	-	chr14:22550286-22550343	4,31	926	390	972	0	0	1745	761,93	458,3	895,08	0	0	1954,01	761,93	0	-9,58
TTTCTAGGAGGTCTCTCAAG	sgTRA-26	chr14	22541663	22541686	-	chr14:22541663-22541770	4,31	925	259	906	317	0	0	761,1	304,36	834,31	347,18	0	0	761,1	0	-9,57
TAACAATCAGGGGGATGTGT	sgTRA-354	chr14	22546061	22546084	+	chr14:22546023-22546096	4,31	2751	2426	3938	0	1563	360	2263,56	2850,84	3626,38	0	1500,5	403,12	2850,8	403,12	-2,82
ACTCTATCACGGCCATATTC	sgTRA-428	chr14	22546705	22546728	+	chr14:22546694-22546765	4,3	615	1289	824	0	0	0	506,03	1514,73	758,79	0	0	0	758,79	0	-9,57
GTCCCTAGTGCCCAAACACA	sgTRA-279	chr14	22545184	22545207	+	chr14:22545123-22545226	4,3	921	1211	731	0	0	0	757,81	1423,07	673,15	0	0	0	757,81	0	-9,57
TTTCTGAGCCCTTCTGGGGA	sgTRA-710	chr14	22550286	22550309	-	chr14:22550286-22550343	4,3	2120	2467	1632	52	1	249	1744,37	2899,02	1502,86	56,95	0,96	278,82	1744,4	56,95	-4,91
GGTCACAGAATCAGAGGTGC	sgTRA-987	chr14	22553476	22553499	-	chr14:22553475-22553585	4,3	920	1138	772	0	0	0	756,99	1337,29	710,91	0	0	0	756,99	0	-9,57
GACCCTGGGGAAAGGTGCTC	sgTRA-939	chr14	22552874	22552897	-	chr14:22552874-22552912	4,3	1664	1644	1999	560	0	67	1369,16	1931,9	1840,81	613,32	0	75,02	1840,8	75,03	-4,6
TGCTCGCATATCTGGCTCCA	sgTRA-1103	chr14	22554850	22554873	+	chr14:22554834-22554931	4,3	1080	636	995	418	2	0	888,64	747,38	916,26	457,8	1,92	0	888,64	1,92	-8,25
ATCCTCTGGAGCCAAAGCTC	sgTRA-373	chr14	22546193	22546216	+	chr14:22546193-22546249	4,3	1034	667	273	858	1	1	850,79	783,8	251,4	939,7	0,96	1,12	783,8	1,12	-8,53
GTGCTGAACTCTTTATGAGT	sgTRA-1898	chr14	22564816	22564839	-	chr14:22564776-22564844	4,3	916	750	649	0	0	0	753,7	881,34	597,64	0	0	0	753,7	0	-9,56
CGAACCGTCCTGGAGTGACG	sgTRA-1548	chr14	22558841	22558864	-	chr14:22558841-22558951	4,3	6604	3425	5201	1099	52047	1178	5433,87	4024,79	4789,43	1203,65	49965,72	1319,1	4789,4	1319,1	-1,86
TTGGAATGTGTTTTAACTCA	sgTRA-568	chr14	22548343	22548366	+	chr14:22548298-22548404	4,29	6861	4419	5927	12	1739	8161	5645,33	5192,85	5457,98	13,14	1669,46	9138,49	5458	1669,5	-1,71
CAGAAGGTTTAGGCCTGGCG	sgTRA-185	chr14	22543632	22543655	+	chr14:22543543-22543655	4,29	1196	544	840	0	1644	1	984,09	639,27	773,53	0	1578,26	1,12	773,53	1,12	-8,51
GGTTTCCCTACTAGAAACAA	sgTRA-35	chr14	22541817	22541840	-	chr14:22541783-22541862	4,29	858	633	873	0	0	0	705,97	743,85	803,92	0	0	0	743,85	0	-9,54
CTAAGGCATAGTTCCTTTGC	sgTRA-361	chr14	22546115	22546138	+	chr14:22546101-22546189	4,29	255	538	394	0	0	0	209,82	632,21	362,82	0	0	0	743,82	0	-9,54
AACTCTGGCAGAGTAAAGGC	sgTRA-465	chr14	22547134	22547157	-	chr14:22547082-22547172	4,28	700	632	1626	0	727	0	575,97	742,68	1497,33	0	697,93	0	742,68	0	-9,54
CTGTCTAGCTGAAAGCGTTT	sgTRA-1722	chr14	22560978	22561001	-	chr14:22560973-22561038	4,28	1177	315	718	6565	71	1404	968,45	370,16	661,18	7190,11	68,16	1572,17	661,18	1572,2	1,25
GGATCAGGCAGCAGAGTGGT	sgTRA-904	chr14	22552595	22552618	-	chr14:22552595-22552675	4,28	3029	1398	3222	4898	287	92	2492,3	1642,82	2967,03	5364,38	275,52	103,02	2492,3	275,52	-3,17
ACTTTTCCCAGCTGACAGAT	sgTRA-564	chr14	22548305	22548328	-	chr14:22548298-22548404	4,28	974	490	802	0	0	0	801,42	575,81	738,54	0	0	0	738,54	0	-9,53
CTTTGCCGCTTTTAATTTGG	sgTRA-305	chr14	22545468	22545491	-	chr14:22545458-22545537	4,28	600	627	802	0	0	0	493,69	736,8	738,54	0	0	0	736,8	0	-9,53
AATGTGACAGTAAATGGGGC	sgTRA-1676	chr14	22560275	22560298	-	chr14:22560204-22560304	4,28	2569	1470	1734	135	62	2	2113,81	1727,43	1596,78	147,85	59,52	2,24	1727,4	59,52	-4,84
TGGGGACTCAGAAAAATTAA	sgTRA-1469	chr14	22558115	22558138	-	chr14:22558090-22558158	4,27	1068	623	411	0	164	0	878,77	732,1	378,48	0	157,44	0	732,1	0	-9,52
TGTTTGTGGTGAATGGCTTC	sgTRA-1795	chr14	22561926	22561949	+	chr14:22561886-22561968	4,27	888	263	1019	0	0	0	730,66	309,06	938,36	0	0	0	730,66	0	-9,52
CAGGGACAGCCCTATGCTGC	sgTRA-378	chr14	22546261	22546284	-	chr14:22546261-22546344	4,27	1426	555	1496	0	0	1067	1173,33	652,19	1377,62	0	0	1194,8	2179,6	173,04	-3,65
GGTGAGAGAAGTACAATACA	sgTRA-768	chr14	22550981	22551004	-	chr14:22550981-22551053	4,27	921	886	759	1	2493	1	757,81	1041,16	698,94	1,1	2393,31	1,12	757,81	1,12	-8,48
ACTTCCCTCCAGGTGTTTGG	sgTRA-1273	chr14	22556406	22556429	+	chr14:22556365-22556433	4,27	4825	3654	3702	853	1958	1	3970,08	4293,89	3409,05	934,22	1879,7	1,12	3970,1	934,22	-2,09
AGGAAGGAGCATGAATTGAC	sgTRA-1633	chr14	22559606	22559629	+	chr14:22559579-22559677	4,26	2652	1640	1721	0	2991	93	2182,1	1927,2	1584,81	0	2871,39	104,14	1927,2	104,14	-4,2
TACGCCAGAAAGCTGTTGAT	sgTRA-593	chr14	22548588	22548611	+	chr14:22548508-22548628	4,26	881	737	467	0	0	0	724,9	866,06	430,05	0	0	0	724,9	0	-9,5
ATGGGAGGTTTATGGTATGT	sgTRA-450	chr14	22547029	22547052	-	chr14:22547017-22547090	4,26	687	638	786	0	0	0	565,27	749,73	723,8	0	0	0	723,8	0	-9,5
GGATTAGTGACACTGGCCCA	sgTRA-211	chr14	22544168	22544191	-	chr14:22544145-22544226	4,26	1737	1101	2265	22	1024	4	1429,23	1293,81	2085,76	24,09	983,05	4,48	1429,2	24,1	-5,83
GCAATGCAGAGGAAGGAGCG	sgTRA-798	chr14	22551634	22551657	-	chr14:22551600-22551720	4,25	2491	3148	1615	128	0	349	2049,63	3699,28	1487,2	140,19	0	390,8	2049,6	140,19	-3,86
GCTGTGGTCCAGCTGAGGTG	sgTRA-748	chr14	22550647	22550670	+	chr14:22550642-22550705	4,25	696	610	978	0	0	49	572,68	716,82	900,61	0	0	54,87	716,82	0	-9,49
TAAACACTCACTCAAGTCCT	sgTRA-323	chr14	22545881	22545904	-	chr14:22545836-22545939	4,25	810	815	778	0	541	0	666,48	957,72	716,43	0	519,37	0	716,43	0	-9,49
AGGCTTACCAACGCCCAGGG	sgTRA-952	chr14	22552975	22552998	+	chr14:22552932-22553005	4,25	870	1234	541	0	0	0	715,85	1450,1	498,19	0	0	0	715,85	0	-9,49
AGATTCTGTGCATTCTTCCA	sgTRA-715	chr14	22550365	22550388	-	chr14:22550339-22550436	4,25	869	439	995	0	0	0	715,03	515,88	916,26	0	0	0	715,03	0	-9,48
ACATGGGTGTACAGCCAGCC	sgTRA-69	chr14	22542240	22542263	-	chr14:22542188-22542306	4,25	557	790	774	0	0	0	458,31	928,34	712,75	0	0	0	712,75	0	-9,48
TGCTAAATTTTAGCGACAAA	sgTRA-1745	chr14	22561231	22561254	+	chr14:22561201-22561254	4,24	873	603	401	0	0	0	718,32	708,6	369,27	0	0	0	708,6	0	-9,47
TCCTTTGGGGGGGATGTGAC	sgTRA-1405	chr14	22557302	22557326	-	chr14:22557247-22557339	4,24	2646	2304	1551	2631	0	164	2177,17	2707,48	1428,27	2881,52	0	183,64	2177,2	183,64	-3,56
AGGGGCCACCAGATGCAGGT	sgTRA-333	chr14	22545961	22545984	-	chr14:22545931-22546016	4,24	1353	1236	1969	0	638	25	1113,27	1452,45	1813,19	0	612,49	27,99	1452,4	27,99	-5,65
CCCACTCCCTCATCCAGGCA	sgTRA-670	chr14	22549742	22549765	+	chr14:22549729-22549840	4,24	3269	1668	3754	0	0	0	2689,78	1960,1	3456,94	0	0	0	705,15	0	-9,46
ACATAAGCCTGTAGAGGGGA	sgTRA-975	chr14	22553405	22553428	-	chr14:22553367-22553463	4,24	931	732	1060	2	2	21814	766,04	860,19	976,12	2,19	1,92	24426,79	860,19	2,19	-8,08
CAAAGACCTTACCCACAGTG	sgTRA-141	chr14	22543158	22543181	+	chr14:22543156-22543259	4,24	689	928	765	0	0	0	566,92	1090,51	704,46	0	0	0	704,46	0	-9,46
GGGGAGTTCTGAGCTCTCCC	sgTRA-1496	chr14	22558378	22558401	-	chr14:22558360-22558440	4,24	855	206	822	0	0	0	703,51	242,07	756,95	0	0	0	703,51	0	-9,46
TGTTGTTGCTAAATTTCATG	sgTRA-1577	chr14	22559034	22559060	-	chr14:22558960-22559060	4,23	504	695	760	0	0	0	414,7	816,71	699,86	0	0	0	699,86	0	-9,45
TATCACTTATTACTATGGTG	sgTRA-215	chr14	22544203	22544226	+	chr14:22544145-22544226	4,23	2042	823	956	2716	4	0	1680,19	967,12	880,35	2974,62	3,84	0	967,12	3,84	-7,64
TTATTCCAGTGATTTACCAA	sgTRA-1603	chr14	22559309	22559332	+	chr14:22559273-22559373	4,23	690	593	1444	0	2120	0	567,74	696,85	1329,73	0	2035,22	0	696,85	0	-9,45
TCCAGTTGGTGGCATTGCCG	sgTRA-816	chr14	22551732	22551755	-	chr14:22551718-22551783	4,23	846	435	820	0	0	0	696,1	511,18	755,11	0	0	0	696,1	0	-9,45
GTGGACTCAGAAATACCAAG	sgTRA-1629	chr14	22559564	22559587	+	chr14:22559517-22559587	4,22	3486	3085	2593	9824	475	2	2868,33	3625,24	2387,81	10759,43	456,01	2,24	2868,3	456,01	-2,65
TGGGATGGTCAGACGCATAG	sgTRA-960	chr14	22553031	22553054	-	chr14:22553007-22553123	4,22	841	827	545	0	0	0	691,99	971,82	501,87	0	0	0	691,99	0	-9,44
GGGGAGCCCATCTGTCAGCT	sgTRA-563	chr14	22548299	22548322	+	chr14:22548298-22548404	4,21	835	814	697	0	0	0	687,05	956,55	641,84	0	0	0	687,05	0	-9,43
CACCTAATGGACAAGCATCA	sgTRA-1356	chr14	22556949	22556972	-	chr14:22556877-22556985	4,21	835	942	442	0	0	0	687,05	1106,96	407,02	0	0	0	687,05	0	-9,43
TTACATTTAATGAAAGGCAG	sgTRA-1907	chr14	22564946	22564969	+	chr14:22564871-22564969	4,21	298	582	1909	0	0	0	245,2	683,92	1757,94	0	0	0	683,92	0	-9,42
TATCATTGACTCAGCTGCTC	sgTRA-609	chr14	22549170	22549193	-	chr14:22549170-22549289	4,2	320	578	1223	0	0	0	263,3	679,22	1126,22	0	0	0	679,22	0	-9,41
CCAGACACACTCCCCATGGC	sgTRA-1664	chr14	22560159	22560182	-	chr14:22560090-22560207	4,2	2860	2086	2336	0	0	0	2353,25	2451,3	2151,15	0	0	0	675,69	0	-9,4
GCGATCAAGCCTGGTATTTT	sgTRA-1376	chr14	22557066	22557089	-	chr14:22557057-22557178	4,2	820	839	434	0	0	995	674,71	985,93	399,66	0	0	1114,18	674,71	0	-9,4
AGCCCCATGTCTTTTCTCTT	sgTRA-936	chr14	22552803	22552826	-	chr14:22552752-22552850	4,2	1610	573	550	0	0	0	1324,73	673,34	506,48	0	0	0	673,34	0	-9,4
TTTCTCAGAAGAGCCTGGCT	sgTRA-436	chr14	22546810	22546833	+	chr14:22546805-22546887	4,19	936	505	728	0	0	0	770,15	593,44	670,39	0	0	0	670,39	0	-9,39
TATTCTTGCAATTATCTTAG	sgTRA-1884	chr14	22564411	22564434	-	chr14:22564386-22564436	4,19	814	829	406	0	0	0	669,77	974,17	373,87	0	0	0	669,77	0	-9,39
CATGGCTCACGGAGGTAGAT	sgTRA-1235	chr14	22556090	22556113	-	chr14:22556003-22556121	4,19	2502	3047	1696	3629	5561	132	2058,68	3580,59	1561,79	3974,55	5338,62	147,81	2058,7	3974,6	0,95
TTCCCTGACTTTTGTCCTGA	sgTRA-572	chr14	22548381	22548404	-	chr14:22548298-22548404	4,19	1589	1230	3949	30	55	0	1307,45	1445,4	3636,5	32,86	52,8	0	1445,4	32,86	-5,42
TCCTGTCCCAGGCCTCTATA	sgTRA-585	chr14	22548462	22548485	-	chr14:22548427-22548485	4,18	945	331	718	0	14	0	777,56	388,96	661,18	0	13,44	0	661,18	0	-9,37
TCACCTAAGAGAAAAGACAT	sgTRA-934	chr14	22552800	22552823	+	chr14:22552752-22552850	4,18	1565	548	718	0	668	0	1287,7	643,97	661,18	0	641,29	0	661,18	0	-9,37
TTCAGTGAACGTTCACGGCC	sgTRA-476	chr14	22547255	22547278	-	chr14:22547210-22547308	4,18	3051	3172	3633	2997	724	243	2510,41	3727,48	3345,51	3282,37	695,05	272,11	3345,5	695,05	-2,27
CAATATAATGTGACAGTAAA	sgTRA-1677	chr14	22560281	22560304	-	chr14:22560204-22560304	4,18	801	741	574	0	0	0	659,07	870,76	528,58	0	0	0	659,07	0	-9,37
TGTTGCCACTTACGAAATGT	sgTRA-980	chr14	22553427	22553450	+	chr14:22553367-22553463	4,18	892	390	715	0	3209	0	733,95	458,3	658,42	0	3080,68	0	658,42	0	-9,37
CACAGACCTGGGGAAAATCT	sgTRA-118	chr14	22542820	22542843	-	chr14:22542770-22542859	4,18	8687	9379	9195	0	0	2971	7147,79	11021,45	8467,37	0	0	3326,85	658,25	0	-9,36
CCACCGCCTCAGTTTCCCGG	sgTRA-1431	chr14	22557523	22557546	-	chr14:22557474-22557567	4,18	3332	2931	3220	1180	0	68	2741,62	3444,28	2965,19	1292,36	0	76,14	657,43	0	-9,36
TCTAAAACTCCTCTGATTGG	sgTRA-526	chr14	22547861	22547884	+	chr14:22547858-22547975	4,17	2514	2195	3699	331	3935	4	2068,56	2579,39	3406,29	362,52	3777,65	4,48	2579,4	362,52	-2,83
CTCTGCCTTGGGGAAAACCG	sgTRA-725	chr14	22550463	22550486	+	chr14:22550451-22550563	4,17	1729	595	874	2	1194	1	1422,65	699,2	804,84	2,19	1146,25	1,12	804,84	2,19	-7,98
TATCCTGTTCTCCTGCCTTG	sgTRA-189	chr14	22543974	22543997	+	chr14:22543943-22544000	4,17	795	430	937	0	0	0	654,14	505,3	862,85	0	0	0	654,14	0	-9,36
ACCTCTGCAGCGCCCTCCAG	sgTRA-1537	chr14	22558776	22558799	+	chr14:22558772-22558845	4,17	4671	3853	3466	3509	978	0	3843,37	4527,74	3191,73	3843,12	938,89	0	3843,4	938,89	-2,03
TATGAGAAACACCAGCGCAC	sgTRA-1505	chr14	22558409	22558432	-	chr14:22558360-22558440	4,17	793	255	752	0	0	0	652,49	299,66	692,49	0	0	0	652,49	0	-9,35
GGAAGGTTCTTGCTGAATCA	sgTRA-1084	chr14	22554697	22554720	-	chr14:22554664-22554742	4,17	1889	1261	1055	37	0	321	1554,3	1481,83	971,51	40,52	0	359,45	1481,8	40,52	-5,16
AATAAGCTGATTTTTGGAGC	sgTRA-67	chr14	22542215	22542238	+	chr14:22542188-22542306	4,16	787	276	825	0	0	0	647,55	324,33	759,72	0	0	0	647,55	0	-9,34
GGTGGAACGACATCCTTATC	sgTRA-1608	chr14	22559337	22559360	+	chr14:22559273-22559373	4,16	641	551	854	0	0	65	527,42	647,49	786,42	0	0	72,79	647,49	0	-9,34
TGGCTGAATCTGGAACCACT	sgTRA-1630	chr14	22559579	22559602	-	chr14:22559579-22559677	4,16	1159	1374	790	8165	5	0	953,64	1614,61	727,49	8942,47	4,8	0	953,64	4,8	-7,36
AGAGCTAATAAGAAACATAC	sgTRA-1849	chr14	22563766	22563789	+	chr14:22563702-22563789	4,16	1128	549	261	0	0	0	928,13	645,14	240,35	0	0	0	645,14	0	-9,34
AGTTGGCTAAATTTAAGTAG	sgTRA-1867	chr14	22564201	22564224	+	chr14:22564177-22564224	4,16	865	549	615	0	0	0	711,73	645,14	566,33	0	0	0	645,14	0	-9,34
CTGGAAAGAAGTCCCTTTTA	sgTRA-1592	chr14	22559221	22559244	-	chr14:22559182-22559263	4,16	783	345	991	0	0	0	644,26	405,42	912,58	0	0	0	644,26	0	-9,33
CCCTTGCTCAACACCTCTAT	sgTRA-1802	chr14	22561986	22562009	+	chr14:22561972-22562016	4,16	294	369	335	1	1	5576	241,91	433,62	308,49	1,1	0,96	6243,87	642,79	0	-9,33
TAGGGCCAGGGCCAGCCATT	sgTRA-245	chr14	22544846	22544869	+	chr14:22544779-22544884	4,15	2338	920	1312	14	1303	0	1923,74	1081,11	1208,18	15,33	1250,89	0	1208,2	15,33	-6,21
ACCGGAGGATTAGCATGTTG	sgTRA-414	chr14	22546499	22546522	-	chr14:22546498-22546560	4,15	908	1426	914	1798	3	0	747,12	1675,72	841,67	1969,2	2,88	0	841,67	2,88	-7,76
ATTAAGCGCTTGCTTAATAC	sgTRA-1332	chr14	22556794	22556817	+	chr14:22556756-22556846	4,15	1097	188	695	0	0	0	902,63	220,92	640	0	0	0	640	0	-9,32
GAATCAGCCCTAGCTCTGTG	sgTRA-1341	chr14	22556889	22556912	-	chr14:22556877-22556985	4,15	2679	1957	2628	55	1152	236	2204,32	2299,71	2420,04	60,24	1105,93	264,27	2299,7	264,27	-3,12
AGCAGCTTTCACCTCCTTGG	sgTRA-806	chr14	22551694	22551717	-	chr14:22551600-22551720	4,15	775	504	1248	0	0	0	637,68	592,26	1149,24	0	0	0	637,68	0	-9,32
AGCAGGCTATGCTGAGGGCC	sgTRA-876	chr14	22552328	22552351	+	chr14:22552309-22552378	4,15	1356	198	692	0	0	0	1115,74	232,67	637,24	0	0	0	637,24	0	-9,32
ACCTCCTTCATGCAATGATA	sgTRA-1729	chr14	22561068	22561091	+	chr14:22561062-22561169	4,15	1173	1076	1341	16	0	875	965,16	1264,43	1234,88	17,52	0	979,8	1234,9	17,52	-6,06
CCTTCTGATATCATCAGTGA	sgTRA-292	chr14	22545373	22545396	-	chr14:22545331-22545397	4,15	642	433	515	0	937	1	528,25	508,83	474,25	0	899,53	1,12	660,72	1,12	-8,29
TAATTTTCTTACAGAGGTCT	sgTRA-218	chr14	22544246	22544269	+	chr14:22544240-22544274	4,14	407	699	686	0	0	0	334,89	821,41	631,71	0	0	0	631,71	0	-9,31
CCAGAGAGTTTCCAGCAGGG	sgTRA-410	chr14	22546473	22546496	+	chr14:22546397-22546499	4,14	2111	1569	1380	0	0	0	1736,96	1843,76	1270,8	0	0	0	631,1	0	-9,3
GAGGTACATGCAAGTTGCAA	sgTRA-10	chr14	22541110	22541133	+	chr14:22541087-22541180	4,14	845	370	685	0	0	0	695,28	434,79	630,79	0	0	0	630,79	0	-9,3
CACTGATGACTAACAATCAG	sgTRA-351	chr14	22546050	22546073	+	chr14:22546023-22546096	4,14	1128	663	1381	0	711	0	928,13	779,1	1271,72	0	682,57	0	630,28	0	-9,3
GGAATTAGAACGGCCTTGTG	sgTRA-1109	chr14	22554892	22554915	+	chr14:22554834-22554931	4,14	766	679	494	3772	1	0	630,28	797,91	454,91	4131,17	0,96	0	630,28	0,96	-8,33
AGCCCACTTTTTTCTCAGTA	sgTRA-1492	chr14	22558337	22558360	-	chr14:22558290-22558362	4,14	640	967	683	0	0	0	526,6	1136,34	628,95	0	0	0	628,95	0	-9,3
TGCCTTCTGATTTGTAAAAG	sgTRA-1614	chr14	22559459	22559482	-	chr14:22559395-22559518	4,14	1242	535	681	0	0	0	1021,94	628,69	627,11	0	0	0	628,69	0	-9,3
CGATGCCCCAACACTTTGCA	sgTRA-38	chr14	22541838	22541861	-	chr14:22541783-22541862	4,14	942	835	554	2	12674	0	775,09	981,23	510,16	2,19	12167,19	0	775,09	2,19	-7,93
TAAAATCCCACTGATTAGTG	sgTRA-1567	chr14	22558979	22559002	+	chr14:22558960-22559060	4,13	3080	1902	3421	340	2	326	2534,27	2235,08	3150,29	372,37	1,92	365,05	2534,3	365,05	-2,79
AGAAATAATCAGCATCAATG	sgTRA-49	chr14	22541996	22542019	+	chr14:22541996-22542116	4,13	760	477	694	0	0	0	625,34	560,53	639,08	0	0	0	625,34	0	-9,29
TTCGTTTAGGGCTATCCCTA	sgTRA-682	chr14	22550018	22550041	-	chr14:22549996-22550073	4,13	2177	531	493	0	0	0	1791,27	623,99	453,99	0	0	0	623,99	0	-9,29
TGGGCATGGGCAGACGTACG	sgTRA-268	chr14	22545094	22545117	-	chr14:22545009-22545131	4,13	1315	2050	3278	1101	330	0	1082	2409	3018,6	1205,84	316,8	0	2409	316,8	-2,92
CGAACAAGATGGGCTGGGCC	sgTRA-1487	chr14	22558300	22558323	-	chr14:22558290-22558362	4,13	548	164	163	0	356	0	450,9	192,72	150,1	0	341,76	0	622,51	0	-9,28
TTAGCTGAAAGTCAGTGAAA	sgTRA-1714	chr14	22560765	22560788	+	chr14:22560708-22560788	4,13	2196	1427	892	75	0	1275	1806,9	1676,9	821,41	82,14	0	1427,71	1676,9	82,14	-4,33
GTTACCAAGAGGGGCAAGTA	sgTRA-1287	chr14	22556464	22556487	+	chr14:22556439-22556536	4,13	1000	1473	1736	290	0	59	822,81	1730,95	1598,63	317,61	0	66,07	1598,6	66,07	-4,58
CAGTATCTTGGATATGTTTG	sgTRA-176	chr14	22543466	22543489	-	chr14:22543456-22543519	4,13	754	770	662	0	0	0	620,4	904,84	609,61	0	0	0	620,4	0	-9,28
TAACCTGTACCAGCTTTAAT	sgTRA-972	chr14	22553367	22553390	+	chr14:22553367-22553463	4,12	771	200	669	0	0	0	634,39	235,02	616,06	0	0	0	616,06	0	-9,27
TGATTTTGAGTACTACTGCA	sgTRA-1805	chr14	22562040	22562063	-	chr14:22562040-22562151	4,12	1593	1763	4122	146	206	17778	1310,74	2071,74	3795,81	159,9	197,76	19907,37	2071,7	197,76	-3,38
TGTGACAGTAAATGGGGCTG	sgTRA-1675	chr14	22560273	22560296	-	chr14:22560204-22560304	4,12	8471	5393	5686	5	28521	2073	6970,06	6337,42	5236,05	5,48	27380,49	2321,3	6337,4	2321,3	-1,45
GAAACAAGACACTTAGTCTT	sgTRA-1640	chr14	22559642	22559665	-	chr14:22559579-22559677	4,12	745	890	615	0	298	0	613	1045,86	566,33	0	286,08	0	613	0	-9,26
TATGGCAGTGCCATCTGACC	sgTRA-1490	chr14	22558319	22558342	-	chr14:22558290-22558362	4,12	588	630	665	0	0	0	483,81	740,33	612,38	0	0	0	612,38	0	-9,26
AATTAGCTAAGTGCCCTTGG	sgTRA-88	chr14	22542564	22542587	+	chr14:22542499-22542601	4,11	744	545	424	0	0	0	612,17	640,44	390,45	0	0	0	612,17	0	-9,26
ACCAGCGCACCGGCAGGGCC	sgTRA-1502	chr14	22558399	22558422	-	chr14:22558360-22558440	4,11	921	418	664	0	0	0	757,81	491,2	611,46	0	0	0	611,46	0	-9,26
CCGGGCCCGCAAGCAGGCTG	sgTRA-1321	chr14	22556680	22556703	+	chr14:22556659-22556757	4,11	319	520	715	777	0	0	262,48	611,06	658,42	850,99	0	0	611,06	0	-9,26
CCACTTCCCTCCAGGTGTTT	sgTRA-1269	chr14	22556403	22556426	+	chr14:22556365-22556433	4,11	3007	1553	453	12104	61	558	2474,2	1824,96	417,15	13256,53	58,56	624,83	608,06	0,96	-8,28
TATTCTTCTTCTCAAGACGT	sgTRA-848	chr14	22552033	22552056	+	chr14:22552032-22552103	4,11	1405	710	462	0	3081	3	1156,05	834,34	425,44	0	2957,8	3,36	834,34	3,36	-7,58
AGGTGATGCAGCAGGGCCTA	sgTRA-1061	chr14	22554560	22554583	+	chr14:22554475-22554583	4,1	534	567	653	0	0	0	439,38	666,29	601,33	0	0	0	601,33	0	-9,23
ATTTATCTTCACAATACCTC	sgTRA-709	chr14	22550249	22550272	-	chr14:22550157-22550272	4,1	685	566	652	797	0	0	563,63	665,12	600,41	872,89	0	0	600,41	0	-9,23
AGGGAACTCTCCTACCCCCA	sgTRA-803	chr14	22551680	22551703	+	chr14:22551600-22551720	4,1	1693	2220	1774	73	0	778	1393,02	2608,77	1633,62	79,95	0	871,19	1633,6	79,95	-4,34
ACAGCACCCAAGATGAAAAC	sgTRA-1874	chr14	22564263	22564286	+	chr14:22564241-22564352	4,1	401	510	1518	0	0	4294	329,95	599,31	1397,88	0	0	4808,32	599,31	0	-9,23
TTTTCCTCATTCTCACATCC	sgTRA-924	chr14	22552712	22552735	-	chr14:22552684-22552735	4,1	1002	99	1997	0	7519	3	824,46	116,34	1838,97	0	7218,33	3,36	824,46	3,36	-7,56
TGAGCTAAGAGAGCCGTACT	sgTRA-773	chr14	22551029	22551052	-	chr14:22550981-22551053	4,1	1048	509	452	0	0	0	862,31	598,14	416,23	0	0	0	598,14	0	-9,23
GTTCTACCTTTGAACCTGAA	sgTRA-606	chr14	22549093	22549117	-	chr14:22549033-22549126	4,09	637	508	958	0	0	0	524,13	596,96	882,19	0	0	0	596,96	0	-9,22
AATAGGCAACTGACGAGACC	sgTRA-1136	chr14	22555040	22555063	+	chr14:22554963-22555063	4,09	820	508	343	0	1	6111	674,71	596,96	315,86	0	0,96	6842,95	596,96	0,96	-8,25
GGGCCAGGAAATGTGTGGGC	sgTRA-1788	chr14	22561842	22561865	+	chr14:22561821-22561865	4,09	1072	508	492	0	0	0	882,06	596,96	453,07	0	0	0	596,96	0	-9,22
TTAAGTCTTTTGGGAGAGTA	sgTRA-1161	chr14	22555235	22555258	-	chr14:22555235-22555337	4,09	253	507	732	0	0	0	208,17	595,79	674,07	0	0	0	595,79	0	-9,22
TTCCTCTGTGGGCTCCAAAA	sgTRA-159	chr14	22543323	22543346	+	chr14:22543295-22543346	4,09	5237	3403	4527	1059	1891	3	4309,08	3998,93	4168,77	1159,84	1815,38	3,36	4168,8	1159,8	-1,84
ATTCTCAGTTTCCCAATGGC	sgTRA-247	chr14	22544857	22544880	-	chr14:22544779-22544884	4,09	662	1144	1229	3641	4	13	544,7	1344,34	1131,75	3987,69	3,84	14,56	1131,7	14,56	-6,19
GGACTCAGAAATTTCACAGC	sgTRA-679	chr14	22549996	22550019	-	chr14:22549996-22550073	4,09	1171	503	413	0	0	0	963,52	591,09	380,32	0	0	0	591,09	0	-9,21
TTCTTCTTCTCAAGACGTGG	sgTRA-850	chr14	22552035	22552058	+	chr14:22552032-22552103	4,08	3706	2765	3797	1128	1	635	3049,35	3249,21	3496,53	1235,41	0,96	711,06	3249,2	711,06	-2,19
CCGGCACAATCAGTGATTGG	sgTRA-551	chr14	22548194	22548217	+	chr14:22548193-22548310	4,08	1189	1093	915	306	1	0	978,33	1284,41	842,59	335,14	0,96	0	588,74	0	-9,2
ATGTGATCACAAGAGGCCGA	sgTRA-1781	chr14	22561770	22561793	+	chr14:22561711-22561809	4,08	3534	2269	3330	0	580	8092	2907,83	2666,35	3066,49	0	556,81	9061,23	2907,8	556,81	-2,38
TGACTCCTGCAGTTAGGCTC	sgTRA-1201	chr14	22555727	22555750	+	chr14:22555721-22555825	4,08	711	1125	539	0	0	2263	585,02	1322,01	496,35	0	0	2534,05	585,02	0	-9,19
AGAGAAAGGATTAGTGACAC	sgTRA-212	chr14	22544175	22544198	-	chr14:22544145-22544226	4,08	1163	417	635	0	0	0	956,93	490,02	584,75	0	0	0	584,75	0	-9,19
ATTTGACTTTAATCATTCAA	sgTRA-221	chr14	22544330	22544353	+	chr14:22544330-22544389	4,07	708	800	436	0	0	0	582,55	940,1	401,5	0	0	0	582,55	0	-9,19
GGTGCCCTACTTGCCCCTCT	sgTRA-1288	chr14	22556468	22556491	-	chr14:22556439-22556536	4,07	692	494	652	0	523	0	569,39	580,51	600,41	0	502,09	0	580,51	0	-9,18
GTTCCCATTCCAAAGGTGAT	sgTRA-1557	chr14	22558918	22558941	+	chr14:22558841-22558951	4,07	877	932	504	2	0	778	721,61	1095,21	464,12	2,19	0	871,19	721,61	2,19	-7,82
CCCCAGAGCACGACACAGCC	sgTRA-1445	chr14	22557613	22557636	+	chr14:22557560-22557636	4,07	2092	1293	2217	348	1	0	1721,33	1519,43	2041,56	381,14	0,96	0	579,23	0	-9,18
GACCCCTCCAAGAACCTCAG	sgTRA-1042	chr14	22554072	22554095	+	chr14:22554039-22554111	4,07	695	492	731	0	0	0	571,86	578,16	673,15	0	0	0	578,16	0	-9,18
ACCAGCCTGGACCCAACCTC	sgTRA-1145	chr14	22555148	22555171	+	chr14:22555096-22555188	4,07	535	492	1141	0	0	0	440,21	578,16	1050,71	0	0	0	578,16	0	-9,18
TCATTTACGCAATTGGCTCT	sgTRA-79	chr14	22542436	22542459	-	chr14:22542436-22542466	4,06	699	385	829	0	1122	0	575,15	452,42	763,4	0	1077,13	0	575,15	0	-9,17
GACTCACTAGCACTCTATCA	sgTRA-427	chr14	22546694	22546717	+	chr14:22546694-22546765	4,06	193	488	908	0	0	0	158,8	573,46	836,15	0	0	0	573,46	0	-9,17
CCTCTATAACCTCCAACACC	sgTRA-1766	chr14	22561672	22561695	-	chr14:22561605-22561713	4,06	10923	5832	8119	22631	4826	16406	8987,6	6853,3	7476,52	24785,91	4633,02	18371,04	572,68	0	-9,16
GGTCCTGTGAGTTTGTGCAA	sgTRA-193	chr14	22544033	22544056	+	chr14:22544008-22544084	4,06	1865	1108	852	29	0	922	1534,55	1302,03	784,58	31,76	0	1032,43	1302	31,76	-5,31
GAGCTTTTCCTAAACTTTGG	sgTRA-1389	chr14	22557188	22557211	-	chr14:22557180-22557238	4,05	981	484	291	0	0	0	807,18	568,76	267,97	0	0	0	568,76	0	-9,15
AGAAACGCAATGGGGCTTGG	sgTRA-1814	chr14	22562104	22562127	+	chr14:22562040-22562151	4,05	2558	1306	1650	554	2	62	2104,76	1534,71	1519,43	606,75	1,92	69,43	1534,7	69,43	-4,45
CTTGCGCCCAGCGCAGTGAC	sgTRA-1401	chr14	22557269	22557292	-	chr14:22557247-22557339	4,05	3951	3305	4224	35425	32440	7791	3250,94	3883,77	3889,74	38798,15	31142,77	8724,17	757,87	2,88	-7,61
ACACCAGGAGCAAGGTTGAG	sgTRA-915	chr14	22552652	22552675	+	chr14:22552595-22552675	4,05	863	480	561	0	0	0	710,09	564,06	516,61	0	0	0	564,06	0	-9,14
GCCTGGCCTCTTTTAAGAAC	sgTRA-1820	chr14	22562722	22562745	+	chr14:22562722-22562751	4,04	684	541	530	0	0	0	562,81	635,74	488,06	0	0	0	562,81	0	-9,14
CCAGCCCCCAAACACCTGGA	sgTRA-1275	chr14	22556410	22556433	+	chr14:22556365-22556433	4,04	316	285	190	0	0	0	260,01	334,91	174,96	0	0	0	2421,9	364,71	-2,73
CTTCTGCGGGAGAGCTTCAA	sgTRA-1290	chr14	22556490	22556513	-	chr14:22556439-22556536	4,04	3689	2918	3235	679	459	568	3035,36	3429	2979,01	743,65	440,65	636,03	3035,4	636,03	-2,25
TACCGGAGGATTAGCATGTT	sgTRA-415	chr14	22546500	22546523	-	chr14:22546498-22546560	4,04	1591	1443	1851	0	1046	98	1309,1	1695,7	1704,53	0	1004,17	109,74	1695,7	109,74	-3,94
CACCGGGCCCGCAAGCAGGC	sgTRA-1319	chr14	22556678	22556701	+	chr14:22556659-22556757	4,04	382	658	1743	3	1	8142	314,32	773,23	1605,07	3,29	0,96	9117,21	773,23	3,29	-7,5
GTTCAAAGGTAGAACCATGC	sgTRA-607	chr14	22549101	22549125	+	chr14:22549033-22549126	4,04	542	569	606	0	0	29	445,97	668,64	558,05	0	0	32,47	558,05	0	-9,13
AGGGAGAGTCTCTGCCATCC	sgTRA-4	chr14	22541036	22541059	+	chr14:22541008-22541077	4,04	2355	1724	2416	125	3046	191	1937,73	2025,91	2224,82	136,9	2924,19	213,88	2025,9	213,88	-3,24
GAGAGTCCTCTAGAATCTTA	sgTRA-1173	chr14	22555314	22555337	-	chr14:22555235-22555337	4,04	2890	1679	2665	8065	364	0	2377,93	1973,03	2454,11	8832,94	349,44	0	2377,9	349,44	-2,76
CCTGCTGGGATGTCGGCCTG	sgTRA-1152	chr14	22555165	22555188	+	chr14:22555096-22555188	4,04	1265	765	1671	6	0	0	1040,86	898,97	1538,77	6,57	0	0	557,05	0	-9,12
GAACTTCTCCCCTATGAGGT	sgTRA-767	chr14	22550876	22550899	+	chr14:22550800-22550899	4,04	5394	3878	5935	1283	1	1538	4438,26	4557,11	5465,35	1405,17	0,96	1722,22	4557,1	1405,2	-1,7
GCTTGTTGAATGAGGCTTCC	sgTRA-866	chr14	22552258	22552281	-	chr14:22552216-22552316	4,03	675	153	649	0	0	0	555,4	179,79	597,64	0	0	0	555,4	0	-9,12
GTGCCTTCTGATTTGTAAAA	sgTRA-1615	chr14	22559460	22559483	-	chr14:22559395-22559518	4,03	1030	451	602	0	0	0	847,5	529,98	554,36	0	0	0	554,36	0	-9,12
TACGAAATGTCGGGTAGGAC	sgTRA-984	chr14	22553437	22553460	+	chr14:22553367-22553463	4,03	886	276	601	0	0	564	729,01	324,33	553,44	0	0	631,55	553,44	0	-9,11
TCACTGAAATCATGGCCTCT	sgTRA-479	chr14	22547270	22547293	+	chr14:22547210-22547308	4,03	672	231	835	0	0	0	552,93	271,45	768,92	0	0	0	552,93	0	-9,11
AGTTGTAGAAGGGACTTCTC	sgTRA-1160	chr14	22555205	22555228	+	chr14:22555171-22555228	4,03	669	666	586	0	26	0	550,46	782,63	539,63	0	24,96	0	550,46	0	-9,11
CACTCCTGAAGATGCATCAG	sgTRA-51	chr14	22542019	22542042	-	chr14:22541996-22542116	4,02	2763	1889	2101	895	306	0	2273,44	2219,8	1934,74	980,22	293,76	0	2219,8	293,76	-2,91
TGCAGACATCATCCTTAGGC	sgTRA-168	chr14	22543395	22543418	+	chr14:22543360-22543443	4,02	5869	4190	5321	433	1672	6225	4829,1	4923,75	4899,93	474,23	1605,14	6970,6	4899,9	1605,1	-1,61
AGACTGTGCCTCTGTTTGAC	sgTRA-856	chr14	22552155	22552178	+	chr14:22552114-22552223	4,01	11369	11568	12363	60519	15875	15359	9354,58	13593,79	11384,68	66281,58	15240,18	17198,64	11385	17199	0,6
TCACAGCCACTCAGGAGAAA	sgTRA-1175	chr14	22555379	22555402	+	chr14:22555354-22555443	4,01	589	461	690	0	119	0	484,64	541,73	635,4	0	114,24	0	541,73	0	-9,08
CGCTTCTCCCAGGAAGAGCC	sgTRA-1708	chr14	22560718	22560741	+	chr14:22560708-22560788	4,01	655	494	524	0	0	0	538,94	580,51	482,53	0	0	0	538,94	0	-9,08
ATCATAATAATATGAGATAA	sgTRA-122	chr14	22542910	22542933	+	chr14:22542910-22542956	4	348	486	580	0	0	1166	286,34	571,11	534,1	0	0	1305,66	534,1	0	-9,06
GCGTGGCATGAGAGTGGGAG	sgTRA-879	chr14	22552378	22552401	-	chr14:22552378-22552470	4	649	246	792	0	0	0	534,01	289,08	729,33	0	0	0	534,01	0	-9,06
TGAAGATACCAGCCCTACCA	sgTRA-573	chr14	22548427	22548450	+	chr14:22548427-22548485	4	482	453	773	0	200	0	396,6	532,33	711,83	0	192	0	532,33	0	-9,06
GTACATCTTGGAATCTGGAG	sgTRA-460	chr14	22547082	22547105	-	chr14:22547082-22547172	4	644	801	414	246	0	0	529,89	941,27	381,24	269,42	0	0	529,89	0	-9,05
TGCTAATGCCCAGCCTAAGT	sgTRA-454	chr14	22547054	22547077	+	chr14:22547017-22547090	4	4751	4332	4901	1290	11731	639	3909,19	5090,62	4513,17	1412,83	11261,89	715,54	4513,2	1412,8	-1,67
AGTTGGGTTTCTGCCCCACA	sgTRA-327	chr14	22545916	22545939	+	chr14:22545836-22545939	3,99	3681	2525	2998	14680	13	564	3028,78	2967,18	2760,76	16077,82	12,48	631,55	2967,2	631,55	-2,23
TTTCTCCTCCTCTAAGGTGT	sgTRA-255	chr14	22544979	22545002	-	chr14:22544949-22545009	3,99	5117	3417	4587	6545	1983	12811	4210,34	4015,38	4224,02	7168,21	1903,7	14345,45	4210,3	7168,2	0,77
ACTCACTCTGGGTCCCACCG	sgTRA-275	chr14	22545140	22545163	-	chr14:22545123-22545226	3,99	855	328	574	0	0	0	703,51	385,44	528,58	0	0	0	528,58	0	-9,05
AGTGTCACTAATCCTTTCTC	sgTRA-213	chr14	22544177	22544200	+	chr14:22544145-22544226	3,99	642	178	1080	0	0	0	528,25	209,17	994,54	0	0	0	528,25	0	-9,05
GCAAAGGAAATGCTCCTGGA	sgTRA-896	chr14	22552506	22552529	-	chr14:22552479-22552590	3,99	306	677	573	0	0	0	251,78	795,56	527,66	0	0	0	527,66	0	-9,05
GTGAGCTGGGAAAGATTTTT	sgTRA-546	chr14	22548141	22548164	-	chr14:22548089-22548178	3,99	639	266	578	0	0	0	525,78	312,58	532,26	0	0	0	525,78	0	-9,04
TGGCACCACGTGCAACCCCA	sgTRA-206	chr14	22544151	22544174	+	chr14:22544145-22544226	3,99	1742	806	955	4491	10	0	1433,34	947,15	879,43	4918,63	9,6	0	947,15	9,6	-6,48
GGCTACAATAAGCTGATTTT	sgTRA-66	chr14	22542209	22542232	+	chr14:22542188-22542306	3,98	512	664	568	0	0	0	421,28	780,28	523,05	0	0	0	523,05	0	-9,03
AGGATGGATAAGATCTGTAT	sgTRA-239	chr14	22544627	22544650	+	chr14:22544579-22544650	3,98	635	671	488	0	0	0	522,49	788,51	449,38	0	0	0	522,49	0	-9,03
CACAGGAAACTTCTCAGTCT	sgTRA-235	chr14	22544579	22544602	-	chr14:22544579-22544650	3,98	918	443	292	0	0	0	755,34	520,58	268,89	0	0	0	520,58	0	-9,03
CATGTACCTCCAGTATGACG	sgTRA-9	chr14	22541097	22541120	-	chr14:22541087-22541180	3,98	698	442	475	0	0	0	574,32	519,4	437,41	0	0	0	519,4	0	-9,02
TCTGAGTGCTGTACGGAGAG	sgTRA-600	chr14	22548978	22549001	+	chr14:22548957-22549002	3,98	470	440	1044	0	182	0	386,72	517,05	961,39	0	174,72	0	517,05	0	-9,02
TTTGACTTTAATCATTCAAT	sgTRA-222	chr14	22544331	22544354	+	chr14:22544330-22544389	3,98	1240	555	464	2	2800	0	1020,29	652,19	427,28	2,19	2688,03	0	652,19	2,19	-7,68
CAGGATGATCTGGTTCGTTT	sgTRA-684	chr14	22550031	22550054	-	chr14:22549996-22550073	3,97	1236	302	560	0	0	0	1017	354,89	515,69	0	0	0	515,69	0	-9,01
ATTCCCTTAAATAACACCAA	sgTRA-1001	chr14	22553604	22553627	+	chr14:22553604-22553677	3,97	605	438	570	0	0	0	497,8	514,7	524,89	0	0	0	514,7	0	-9,01
ACTGGTTCTTAATTCTGCAG	sgTRA-989	chr14	22553497	22553520	-	chr14:22553475-22553585	3,96	564	434	1301	0	0	325	464,07	510	1198,05	0	0	363,93	510	0	-9
GAGGGGGTGGCAGCAGTGTT	sgTRA-822	chr14	22551793	22551816	-	chr14:22551793-22551902	3,96	3499	4451	3026	4715	5365	0	2879,03	5230,46	2786,54	5163,96	5150,46	0	2879	5150,5	0,84
ATTCTGATCTCATCCTGAAG	sgTRA-1646	chr14	22559716	22559739	-	chr14:22559689-22559809	3,96	2813	2253	5007	3065	0	450	2314,58	2647,55	4610,78	3356,85	0	503,9	2647,5	503,9	-2,39
GTGGGGATTAGTAGAGGAAG	sgTRA-1208	chr14	22555797	22555820	+	chr14:22555721-22555825	3,96	5888	3582	3290	15206	1330	642	4844,73	4209,28	3029,65	16653,91	1276,82	718,9	4209,3	1276,8	-1,72
CTTTCAGATGTGTTCGGCCA	sgTRA-1532	chr14	22558742	22558765	-	chr14:22558707-22558771	3,96	2674	2073	2584	1	12451	346	2200,21	2436,02	2379,52	1,1	11953,1	387,44	2379,5	387,44	-2,62
CAAAGGTGATAGGATCTGAG	sgTRA-1561	chr14	22558927	22558950	-	chr14:22558841-22558951	3,96	5863	2200	3740	0	0	0	4824,16	2585,26	3444,04	0	0	0	504,39	0	-8,98
CAACTGTCGGGGAATCACCA	sgTRA-399	chr14	22546380	22546403	+	chr14:22546336-22546403	3,95	5679	3244	4117	982	4511	832	4672,76	3812,09	3791,21	1075,51	4330,61	931,65	3812,1	1075,5	-1,82
GATCAAGGTCTGATCTTGGC	sgTRA-1329	chr14	22556764	22556787	-	chr14:22556756-22556846	3,95	256	587	544	0	0	0	210,64	689,8	500,95	0	0	0	500,95	0	-8,97
CTAATCTGCTGGAAGCCACT	sgTRA-135	chr14	22543118	22543141	-	chr14:22543085-22543152	3,95	571	425	951	0	0	0	469,83	499,43	875,74	0	0	0	499,43	0	-8,97
CCCCAGACCTCCTAGTTCTT	sgTRA-651	chr14	22549561	22549584	+	chr14:22549510-22549619	3,95	2454	900	912	0	20	46	2019,19	1057,61	839,83	0	19,2	51,51	498,19	0	-8,96
AATCATCTCAGCTACAATTC	sgTRA-965	chr14	22553068	22553091	+	chr14:22553007-22553123	3,94	476	423	1251	0	0	0	391,66	497,08	1152	0	0	0	497,08	0	-8,96
TTATACCCTGACACTAGATT	sgTRA-1685	chr14	22560514	22560537	+	chr14:22560513-22560621	3,94	536	422	1819	0	0	0	441,03	495,9	1675,06	0	0	0	495,9	0	-8,96
TCCTCTAGAATCTTAGGGCT	sgTRA-1171	chr14	22555309	22555332	-	chr14:22555235-22555337	3,94	601	384	749	12	0	0	494,51	451,25	689,73	13,14	0	0	494,51	0	-8,95
TAGGGCCGAAGTGACTGGAG	sgTRA-1508	chr14	22558443	22558466	-	chr14:22558438-22558522	3,94	273	1367	534	0	1	418	224,63	1606,39	491,74	0	0,96	468,07	491,74	0,96	-7,97
CCCAAGAACTAGGAGGTCTG	sgTRA-650	chr14	22549561	22549584	-	chr14:22549510-22549619	3,93	775	242	541	0	0	0	637,68	284,38	498,19	0	0	0	1057,6	19,2	-5,71
GCATTGCCGGGGGGGCACAG	sgTRA-811	chr14	22551721	22551744	-	chr14:22551718-22551783	3,93	595	782	259	0	0	0	489,57	918,94	238,5	0	0	0	489,57	0	-8,94
AGCAGGGAGGCACGATGACA	sgTRA-1066	chr14	22554598	22554621	+	chr14:22554582-22554654	3,93	2042	1575	1551	0	1016	124	1680,19	1850,81	1428,27	0	975,37	138,85	1680,2	138,85	-3,59
CCATCACTGATGATATCAGA	sgTRA-294	chr14	22545374	22545397	+	chr14:22545331-22545397	3,93	3502	1901	2215	2986	69	2	2881,5	2233,9	2039,72	3270,32	66,24	2,24	508,83	1,12	-7,91
CCAAGCCAGTTACCATCAAC	sgTRA-1826	chr14	22562971	22562994	+	chr14:22562971-22563047	3,92	338	140	141	0	0	0	278,11	164,52	129,84	0	0	0	484,64	0	-8,92
GGATGGCTAGAAAATACTTG	sgTRA-1773	chr14	22561714	22561737	-	chr14:22561711-22561809	3,92	507	1306	820	563	5	0	417,17	1534,71	755,11	616,61	4,8	0	755,11	4,8	-7,03
TCCTCCAGTATTCATACCGT	sgTRA-198	chr14	22544061	22544084	-	chr14:22544008-22544084	3,92	720	198	813	3803	2	0	592,43	232,67	748,67	4165,12	1,92	0	592,43	1,92	-7,67
CTCCTTGTGGAGAGATCTGG	sgTRA-641	chr14	22549510	22549533	-	chr14:22549510-22549619	3,92	1935	879	738	579	19	0	1592,15	1032,93	679,6	634,13	18,24	0	1032,9	18,24	-5,75
GCCGAGGTATCGGTCCTGCC	sgTRA-629	chr14	22549445	22549468	+	chr14:22549435-22549504	3,92	551	410	790	0	0	0	453,37	481,8	727,49	0	0	0	481,8	0	-8,92
CAGCATATGAGCACCTGCTA	sgTRA-639	chr14	22549480	22549503	-	chr14:22549435-22549504	3,92	697	410	450	0	0	0	573,5	481,8	414,39	0	0	0	481,8	0	-8,92
GTCTTGGTAGCTGTGCTTGC	sgTRA-945	chr14	22552943	22552966	-	chr14:22552932-22553005	3,92	533	502	523	0	0	0	438,56	589,91	481,61	0	0	0	481,61	0	-8,91
CTTCTCCCTCTCCAAACAGA	sgTRA-799	chr14	22551661	22551684	+	chr14:22551600-22551720	3,92	585	430	323	0	0	0	481,35	505,3	297,44	0	0	0	481,35	0	-8,91
ATCGAGTAAACGGTAGCGCT	sgTRA-443	chr14	22546915	22546938	+	chr14:22546905-22547020	3,92	1472	239	542	1	695	0	1211,18	280,85	499,11	1,1	667,21	0	499,11	1,1	-7,9
AAGTACATGTTGCATGACCC	sgTRA-626	chr14	22549378	22549401	-	chr14:22549290-22549401	3,91	1301	212	518	0	0	0	1070,48	249,13	477,01	0	0	0	477,01	0	-8,9
GTCGGCCTGAGGTTGGGTCC	sgTRA-1147	chr14	22555153	22555176	-	chr14:22555096-22555188	3,91	351	667	518	0	0	498	288,81	783,8	477,01	0	0	557,65	477,01	0	-8,9
GACGCTTAGGGACAAACAAC	sgTRA-1463	chr14	22558062	22558085	-	chr14:22558010-22558098	3,91	333	515	705	2	0	2667	274	605,19	649,21	2,19	0	2986,44	605,19	2,19	-7,57
GTATACCACATGCAATTACA	sgTRA-112	chr14	22542770	22542793	+	chr14:22542770-22542859	3,91	829	345	1021	1398	1814	1	682,11	405,42	940,21	1531,12	1741,46	1,12	682,11	1531,1	1,17
GAGAGTAGGAAAAAAGTGGG	sgTRA-1755	chr14	22561445	22561468	-	chr14:22561429-22561527	3,91	878	404	250	0	0	0	722,43	474,75	230,22	0	0	0	474,75	0	-8,89
GTGTATGATGTGGTGGATCC	sgTRA-1424	chr14	22557474	22557497	-	chr14:22557474-22557567	3,9	744	305	513	0	0	0	612,17	358,41	472,4	0	0	0	472,4	0	-8,89
CAGCTGCAGCTCTACCAGCC	sgTRA-1144	chr14	22555135	22555158	+	chr14:22555096-22555188	3,9	574	539	162	0	0	0	472,3	633,39	149,18	0	0	0	472,3	0	-8,89
GGAGAGCCCCTGGCCCTGGC	sgTRA-635	chr14	22549459	22549482	-	chr14:22549435-22549504	3,9	3504	2804	3821	772	3060	0	2883,14	3295,04	3518,63	845,51	2937,64	0	3295	845,51	-1,96
TTTACATAATGGGGAGCACC	sgTRA-1583	chr14	22559153	22559176	+	chr14:22559120-22559176	3,9	570	372	710	0	0	0	469	437,14	653,82	0	0	0	469	0	-8,88
GTTAGAGATAGCATCGCCCC	sgTRA-1295	chr14	22556548	22556571	+	chr14:22556548-22556654	3,9	611	399	154	0	0	0	502,74	468,87	141,81	0	0	0	468,87	0	-8,88
CGCAGTGACGGGCACAGGGC	sgTRA-1396	chr14	22557257	22557280	-	chr14:22557247-22557339	3,89	566	410	485	246	0	0	465,71	481,8	446,62	269,42	0	0	465,71	0	-8,87
CAAGAGGCCACAGCGGTTAT	sgTRA-731	chr14	22550524	22550547	-	chr14:22550451-22550563	3,89	1882	840	1616	3676	955	2606	1548,54	987,1	1488,12	4026,03	916,81	2918,14	1488,1	2918,1	0,97
AGGTAGATGGGTTTTAGAGT	sgTRA-1234	chr14	22556078	22556101	-	chr14:22556003-22556121	3,89	698	215	503	197	0	0	574,32	252,65	463,2	215,76	0	0	463,2	0	-8,86
ATTCTTTCAGCATCCAGAGC	sgTRA-652	chr14	22549596	22549619	-	chr14:22549510-22549619	3,89	3254	1139	2952	1194	580	0	2677,44	1338,46	2718,4	1307,69	556,81	0	2677,4	556,81	-2,26
ACTCCAGTGTCTGTTCGCTC	sgTRA-1552	chr14	22558883	22558906	+	chr14:22558841-22558951	3,89	1258	1338	1604	86	1376	0	1035,1	1572,31	1477,07	94,19	1320,98	0	1477,1	94,19	-3,96
GGCCCCTCGGTGACTTGCAC	sgTRA-1313	chr14	22556661	22556684	+	chr14:22556659-22556757	3,88	1419	998	1031	7674	37	1	1167,57	1172,77	949,41	8404,71	35,52	1,12	1167,6	35,52	-5
AGCCTGGGATCCGAGTCTGG	sgTRA-1626	chr14	22559527	22559550	-	chr14:22559517-22559587	3,88	1613	2617	2018	5057	224	0	1327,2	3075,29	1858,31	5538,52	215,04	0	1858,3	215,04	-3,11
CTCCCAAAAGACTTAAGCAC	sgTRA-1163	chr14	22555242	22555265	+	chr14:22555235-22555337	3,88	556	249	942	0	0	0	457,48	292,6	867,46	0	0	0	457,48	0	-8,84
CTGGGATGGTCAGACGCATA	sgTRA-961	chr14	22553032	22553055	-	chr14:22553007-22553123	3,88	852	188	496	0	0	0	701,04	220,92	456,75	0	0	0	456,75	0	-8,84
TCTATGTGAATAATAACACA	sgTRA-1471	chr14	22558135	22558158	-	chr14:22558090-22558158	3,88	333	539	496	0	0	0	274	633,39	456,75	0	0	0	456,75	0	-8,84
GAATTAGGCTGGCTGGAGTC	sgTRA-1422	chr14	22557455	22557478	+	chr14:22557371-22557479	3,88	555	367	553	771	0	0	456,66	431,27	509,24	844,41	0	0	456,66	0	-8,84
GAAGAGCAGGCGATCAAGCC	sgTRA-1377	chr14	22557075	22557098	-	chr14:22557057-22557178	3,86	538	561	487	0	0	0	442,67	659,24	448,46	0	0	0	448,46	0	-8,81
ATGTCTAAAACTCCTCTGAT	sgTRA-525	chr14	22547858	22547881	+	chr14:22547858-22547975	3,86	543	177	1020	0	0	0	446,79	208	939,28	0	0	0	446,79	0	-8,81
ATACCAGCCCTACCAAGGGC	sgTRA-575	chr14	22548432	22548455	+	chr14:22548427-22548485	3,86	532	794	485	0	0	0	437,74	933,05	446,62	0	0	0	446,62	0	-8,81
TAGGGCACTGTTTGCCTCTG	sgTRA-1450	chr14	22557714	22557737	+	chr14:22557665-22557759	3,86	274	380	728	0	0	0	225,45	446,55	670,39	0	0	0	446,55	0	-8,81
AACTGATAACACACTGAGTC	sgTRA-1848	chr14	22563737	22563760	-	chr14:22563702-22563789	3,86	602	380	244	0	0	0	495,33	446,55	224,69	0	0	0	446,55	0	-8,81
CCCATAGAGGTGTTGAGCAA	sgTRA-1799	chr14	22561984	22562007	-	chr14:22561972-22562016	3,86	1520	2186	1418	104	1489	824	1250,68	2568,81	1305,79	113,9	1429,46	922,7	445,37	0	-8,8
TTTTTATACCACTTGAGGAC	sgTRA-226	chr14	22544431	22544454	-	chr14:22544423-22544459	3,86	145	378	852	0	0	0	119,31	444,2	784,58	0	0	0	444,2	0	-8,8
TCGAGTAAACGGTAGCGCTG	sgTRA-444	chr14	22546916	22546939	+	chr14:22546905-22547020	3,86	2517	2109	3425	10803	11	431	2071,02	2478,33	3153,97	11831,65	10,56	482,62	2478,3	482,62	-2,36
CTACTCAAGCATATGCCAAT	sgTRA-1660	chr14	22560124	22560147	+	chr14:22560090-22560207	3,85	317	377	491	0	0	0	260,83	443,02	452,15	0	0	0	443,02	0	-8,79
GGACTGTGGTAAATCACGCA	sgTRA-1223	chr14	22555965	22555988	+	chr14:22555921-22555996	3,85	240	386	480	0	0	140	197,48	453,6	442,02	0	0	156,77	442,02	0	-8,79
CACACCTTTCTAACACAACT	sgTRA-32	chr14	22541747	22541770	-	chr14:22541663-22541770	3,85	537	399	170	0	0	0	441,85	468,87	156,55	0	0	0	441,85	0	-8,79
GTAGGTCCAAGTTCTGTCAA	sgTRA-1752	chr14	22561366	22561389	-	chr14:22561360-22561407	3,85	602	373	205	11	0	0	495,33	438,32	188,78	12,05	0	0	438,32	0	-8,78
TAGGATGGTACCTGATAATA	sgTRA-1193	chr14	22555584	22555607	-	chr14:22555533-22555624	3,84	1301	372	316	0	0	0	1070,48	437,14	290,99	0	0	0	437,14	0	-8,78
GGTGTAACGAGAAGCTCCTA	sgTRA-1510	chr14	22558461	22558484	-	chr14:22558438-22558522	3,84	794	164	474	0	181	0	653,31	192,72	436,49	0	173,76	0	436,49	0	-8,77
CTATCCGGAAGCCTCCTGAT	sgTRA-1840	chr14	22563218	22563241	+	chr14:22563145-22563255	3,84	4614	3253	3797	0	1364	1020	3796,47	3822,67	3496,53	0	1309,46	1142,17	3796,5	1142,2	-1,73
AGGAGTCATTTTCTGCTTGC	sgTRA-860	chr14	22552185	22552208	+	chr14:22552114-22552223	3,84	618	352	473	0	0	0	508,5	413,64	435,57	0	0	0	435,57	0	-8,77
CTCTTCCCTACTGGAATTTA	sgTRA-1679	chr14	22560368	22560391	+	chr14:22560359-22560466	3,84	1888	1197	1208	0	92	1464	1553,47	1406,62	1112,41	0	88,32	1639,35	1406,6	88,32	-3,98
GCCACTGTCGGAACAGCTCC	sgTRA-45	chr14	22541896	22541919	-	chr14:22541866-22541947	3,84	522	441	469	0	0	0	429,51	518,23	431,89	0	0	0	431,89	0	-8,76
TTTAACCCCAATCTAGTGTC	sgTRA-1688	chr14	22560520	22560543	-	chr14:22560513-22560621	3,83	292	367	1172	0	0	0	240,26	431,27	1079,26	0	0	0	431,27	0	-8,76
CCGTCACTGCGCTGGGCGCA	sgTRA-1400	chr14	22557268	22557291	-	chr14:22557247-22557339	3,83	433	714	823	3	3	0	356,28	839,04	757,87	3,29	2,88	0	1559,2	131,43	-3,56
CCTTCAACAACACTGAGAAT	sgTRA-1475	chr14	22558176	22558199	-	chr14:22558168-22558267	3,83	874	665	1006	9584	7	7	719,14	781,45	926,39	10496,58	6,72	7,84	781,45	7,84	-6,47
GTATCGGTCCTGCCAGGGCC	sgTRA-632	chr14	22549451	22549474	+	chr14:22549435-22549504	3,83	546	364	181	0	0	0	449,26	427,74	166,68	0	0	0	427,74	0	-8,74
ACTGATGACTAACAATCAGG	sgTRA-353	chr14	22546052	22546075	+	chr14:22546023-22546096	3,83	1760	1485	1328	0	106	694	1448,15	1745,05	1222,91	0	101,76	777,12	1448,2	101,76	-3,82
GATGATCTATAGCAAACTTG	sgTRA-77	chr14	22542326	22542349	+	chr14:22542302-22542395	3,82	521	362	104	0	0	0	428,69	425,39	95,77	0	0	0	425,39	0	-8,74
TCATTCTTCAGTATTTCCGT	sgTRA-424	chr14	22546597	22546620	-	chr14:22546597-22546686	3,82	707	335	461	0	0	0	581,73	393,67	424,52	0	0	0	424,52	0	-8,73
CCGAGGCTTTAGTGAGCATC	sgTRA-272	chr14	22545123	22545146	+	chr14:22545123-22545226	3,82	1901	1370	808	0	860	0	1564,17	1609,91	744,06	0	825,61	0	424,22	0	-8,73
GTGGTCTCCCCAACTTAGGC	sgTRA-458	chr14	22547063	22547086	-	chr14:22547017-22547090	3,82	311	218	413	1820	0	612	255,9	256,18	380,32	1993,3	0	685,3	256,18	685,3	1,42
CCCCCGGCAATGCCACCAAC	sgTRA-813	chr14	22551730	22551753	-	chr14:22551718-22551783	3,82	2362	1469	2144	6218	6	1	1943,49	1726,25	1974,34	6810,07	5,76	1,12	420,84	0	-8,72
TTTTCACTTAACGTTTTGTT	sgTRA-1719	chr14	22560889	22560912	+	chr14:22560888-22560939	3,81	285	382	454	0	0	0	234,5	448,9	418,07	0	0	0	418,07	0	-8,71
AAACCAAAGAAATCAGCCCC	sgTRA-386	chr14	22546308	22546331	-	chr14:22546261-22546344	3,81	505	495	59	0	0	0	415,52	581,68	54,33	0	0	0	415,52	0	-8,7
ATAAGCTGATTTTTGGAGCA	sgTRA-68	chr14	22542216	22542239	+	chr14:22542188-22542306	3,8	821	630	753	0	5522	5	675,53	740,33	693,41	0	5301,18	5,6	693,41	5,6	-6,72
ATGTGTCTTGATTATTCCCA	sgTRA-242	chr14	22544708	22544731	-	chr14:22544663-22544731	3,8	500	190	1056	0	0	0	411,41	223,27	972,44	0	0	0	411,41	0	-8,69
CTGAGAGCAAACCTCCCTGC	sgTRA-755	chr14	22550727	22550750	+	chr14:22550727-22550788	3,8	1212	350	341	0	0	0	997,25	411,29	314,02	0	0	0	411,29	0	-8,69
CCCCACCAGACTCGGATCCC	sgTRA-1623	chr14	22559525	22559548	-	chr14:22559517-22559587	3,8	1781	1582	1704	0	0	0	1465,43	1859,04	1569,16	0	0	0	411,29	0	-8,69
CTAATGTCACCACGTCATAC	sgTRA-6	chr14	22541087	22541110	-	chr14:22541087-22541180	3,79	1994	970	1433	0	0	10	1640,69	1139,87	1319,6	0	0	11,2	408,87	0	-8,68
TCAAAGGTGGCGAACCGTCC	sgTRA-1549	chr14	22558851	22558874	-	chr14:22558841-22558951	3,79	211	347	550	0	0	0	173,61	407,77	506,48	0	0	0	407,77	0	-8,68
GCCCTACCAAGGGCAGGGAG	sgTRA-577	chr14	22548438	22548461	+	chr14:22548427-22548485	3,79	3517	1908	2541	270	471	6835	2893,84	2242,13	2339,92	295,71	452,17	7653,67	2339,9	452,17	-2,37
AAAAAGAAGGTCTAACCCTT	sgTRA-186	chr14	22543943	22543966	+	chr14:22543943-22544000	3,79	568	206	442	0	0	0	467,36	242,07	407,02	0	0	0	407,02	0	-8,67
CTTAGGTTTCTCCTCCTCTA	sgTRA-258	chr14	22544986	22545009	+	chr14:22544949-22545009	3,79	176	290	421	0	0	0	144,82	340,78	387,69	0	0	0	407,02	0	-8,67
AACTCATCATTCTCGGTAGT	sgTRA-1866	chr14	22564184	22564207	+	chr14:22564177-22564224	3,79	615	341	829	49	2	0	506,03	400,72	763,4	53,67	1,92	0	506,03	1,92	-7,44
GCCCCTCGGTGACTTGCACC	sgTRA-1314	chr14	22556662	22556685	+	chr14:22556659-22556757	3,79	317	344	473	475	0	0	260,83	404,24	435,57	520,23	0	0	404,24	0	-8,66
AGGGAAACCCTGCAAAGTGT	sgTRA-36	chr14	22541831	22541854	+	chr14:22541783-22541862	3,78	545	278	438	0	0	0	448,43	326,68	403,34	0	0	0	403,34	0	-8,66
ATGACGTCATGGAAATGGGA	sgTRA-1277	chr14	22556440	22556463	-	chr14:22556439-22556536	3,78	868	232	436	0	0	0	714,2	272,63	401,5	0	0	0	401,5	0	-8,65
TCACAGGTAGTTTAAGAACC	sgTRA-1440	chr14	22557560	22557583	+	chr14:22557560-22557636	3,78	430	900	435	0	0	0	353,81	1057,61	400,58	0	0	0	400,58	0	-8,65
GAAAGTAGGTAAACCTTAAA	sgTRA-1590	chr14	22559208	22559231	+	chr14:22559182-22559263	3,78	489	94	435	0	0	1420	402,36	110,46	400,58	0	0	1590,08	400,58	0	-8,65
GTCACCAAACAAATGATTGT	sgTRA-14	chr14	22541278	22541301	+	chr14:22541277-22541302	3,78	328	340	506	25	0	0	269,88	399,54	465,96	27,38	0	0	399,54	0	-8,65
CATCTTCAGGAGTGAGTAGG	sgTRA-52	chr14	22542028	22542051	+	chr14:22541996-22542116	3,77	483	880	408	0	0	15	397,42	1034,11	375,71	0	0	16,8	397,42	0	-8,64
ACTGGACAGCACTGCAGAGG	sgTRA-341	chr14	22546023	22546046	-	chr14:22546023-22546096	3,77	7246	2956	5472	2354	138	1684	5962,11	3473,65	5038,99	2578,15	132,48	1885,7	5039	1885,7	-1,42
AGGCTGCCCAAGCATGAGGA	sgTRA-369	chr14	22546159	22546182	+	chr14:22546101-22546189	3,77	8951	5146	5366	2267	0	22593	7365,01	6047,17	4941,37	2482,86	0	25299,09	6047,2	2482,9	-1,28
GTCAGAGAAAGTTTGACTTG	sgTRA-56	chr14	22542085	22542108	+	chr14:22541996-22542116	3,77	1855	1463	1189	602	146	0	1526,32	1719,2	1094,91	659,32	140,16	0	1526,3	140,16	-3,44
GAAATCTTGTGCGCATGTGA	sgTRA-402	chr14	22546408	22546431	+	chr14:22546397-22546499	3,77	244	657	427	554	0	0	200,77	772,05	393,21	606,75	0	0	393,21	0	-8,62
TGATTTATGTATTTCTGGCT	sgTRA-963	chr14	22553050	22553073	-	chr14:22553007-22553123	3,77	504	215	427	0	0	0	414,7	252,65	393,21	0	0	0	393,21	0	-8,62
GCTACCGTTTACTCGATATA	sgTRA-441	chr14	22546909	22546932	-	chr14:22546905-22547020	3,76	258	333	1048	0	0	0	212,29	391,31	965,07	0	0	0	391,31	0	-8,62
TAGCTGGGCCCTCTGCACTG	sgTRA-1126	chr14	22554986	22555009	-	chr14:22554963-22555063	3,76	475	661	335	0	0	0	390,84	776,75	308,49	0	0	0	390,84	0	-8,61
TGGGCAACGCGGCGAGGGGT	sgTRA-1261	chr14	22556239	22556262	+	chr14:22556206-22556327	3,76	474	246	472	0	0	2	390,01	289,08	434,65	0	0	2,24	390,01	0	-8,61
GGGGCAAACAGTCTGAGCAA	sgTRA-538	chr14	22548050	22548073	-	chr14:22548016-22548092	3,76	8116	6557	7004	2271	5143	2574	6677,96	7705,26	6449,75	2487,24	4937,34	2882,3	6678	2882,3	-1,21
GTAGGGAACGACAAGAAAGA	sgTRA-241	chr14	22544680	22544703	+	chr14:22544663-22544731	3,75	2191	846	1342	1	1207	61	1802,79	994,15	1235,8	1,1	1158,73	68,31	1235,8	68,31	-4,16
GCCTTTTGAGGAGGAAACAG	sgTRA-419	chr14	22546525	22546548	-	chr14:22546498-22546560	3,75	318	344	416	0	0	0	261,65	404,24	383,08	0	0	0	383,08	0	-8,59
GAGCTGCAACCCAACAAGAT	sgTRA-1759	chr14	22561605	22561628	+	chr14:22561605-22561713	3,75	526	314	416	0	266	0	432,8	368,99	383,08	0	255,36	0	383,08	0	-8,59
ACACAGACGCAGGGCGCTGG	sgTRA-1250	chr14	22556206	22556229	-	chr14:22556206-22556327	3,74	655	285	415	0	0	0	538,94	334,91	382,16	0	0	0	382,16	0	-8,58
ACCCATGTATTCATTATATC	sgTRA-200	chr14	22544114	22544137	+	chr14:22544090-22544154	3,74	739	228	436	0	125	1	608,06	267,93	401,5	0	120	1,12	401,5	1,12	-7,57
TTGAATTTAAAGGACAGCTT	sgTRA-288	chr14	22545295	22545318	+	chr14:22545233-22545318	3,74	1089	220	412	16	0	0	896,04	258,53	379,4	17,52	0	0	379,4	0	-8,57
ACTCAAGTCCTGGGGCTGGT	sgTRA-319	chr14	22545872	22545895	-	chr14:22545836-22545939	3,74	283	346	412	0	0	0	232,86	406,59	379,4	0	0	0	379,4	0	-8,57
GTGAGACTGACTTAGTGAGC	sgTRA-548	chr14	22548155	22548178	-	chr14:22548089-22548178	3,74	461	453	226	0	0	0	379,32	532,33	208,12	0	0	0	379,32	0	-8,57
CACCCCTCGCCGCGTTGCCC	sgTRA-1260	chr14	22556238	22556261	+	chr14:22556206-22556327	3,74	2084	2659	5057	8933	1185	6207	1714,75	3124,64	4656,83	9783,59	1137,61	6950,45	399,54	1,12	-7,56
GGTTTTCCCCAAGGCAGAGC	sgTRA-724	chr14	22550459	22550482	-	chr14:22550451-22550563	3,74	535	404	708	183	2	0	440,21	474,75	651,97	200,43	1,92	0	474,75	1,92	-7,35
CTGCAGTTAGGCTCTGGGTG	sgTRA-1205	chr14	22555733	22555756	+	chr14:22555721-22555825	3,73	5326	4716	5945	1984	11771	23	4382,31	5541,87	5474,56	2172,92	11300,3	25,75	5474,6	2172,9	-1,33
TTTAGTTAAAGGCTCATTAT	sgTRA-1823	chr14	22562866	22562889	-	chr14:22562866-22562919	3,73	455	295	502	0	0	0	374,38	346,66	462,28	0	0	0	374,38	0	-8,55
CTCTATAACCTCCAACACCA	sgTRA-1767	chr14	22561672	22561695	+	chr14:22561605-22561713	3,73	696	438	672	0	0	0	572,68	514,7	618,82	0	0	0	372,51	0	-8,55
CCTGAACCATGGCTGAGAAG	sgTRA-23	chr14	22541490	22541513	+	chr14:22541490-22541557	3,73	4789	1654	1945	0	1420	0	3940,46	1943,65	1791,09	0	1363,22	0	3160,4	887,05	-1,83
TTAAAAGCGGCAAAGAGATA	sgTRA-306	chr14	22545476	22545499	+	chr14:22545458-22545537	3,73	785	235	404	0	0	0	645,91	276,15	372,03	0	0	0	372,03	0	-8,54
GACGCCTTGATGGACACGTC	sgTRA-1363	chr14	22556984	22557007	+	chr14:22556974-22557048	3,72	524	208	426	0	1348	1	431,15	244,42	392,29	0	1294,1	1,12	392,29	1,12	-7,54
CTATCATTGCATGAAGGAGG	sgTRA-1728	chr14	22561067	22561090	+	chr14:22561062-22561169	3,72	1629	1440	2050	0	0	0	1340,36	1692,17	1887,78	0	0	0	368,99	0	-8,53
CAAGAACTCTGACCTGGGCA	sgTRA-61	chr14	22542155	22542178	-	chr14:22542107-22542184	3,72	1691	1050	834	0	2061	66	1391,38	1233,88	768	0	1978,58	73,91	1233,9	73,91	-4,04
GCGGAGACTCTAGCCAGGAT	sgTRA-778	chr14	22551084	22551107	-	chr14:22551071-22551150	3,71	445	216	446	0	0	0	366,15	253,83	410,71	0	0	0	366,15	0	-8,52
AAAACCTCTTGGCTGTCCTC	sgTRA-687	chr14	22550050	22550073	-	chr14:22549996-22550073	3,71	1541	1832	1192	3830	86	2	1267,96	2152,82	1097,67	4194,69	82,56	2,24	1268	82,56	-3,92
AGCAAGACGACTGGGGACCC	sgTRA-784	chr14	22551118	22551141	-	chr14:22551071-22551150	3,71	2147	2037	2554	2133	1	444	1766,58	2393,72	2351,89	2336,1	0,96	497,18	2351,9	497,18	-2,24
CTTACATTGCTTTTATAGGT	sgTRA-1753	chr14	22561384	22561407	-	chr14:22561360-22561407	3,71	442	343	144	0	696	0	363,68	403,07	132,6	0	668,17	0	363,68	0	-8,51
TACCTACTTTCCTCCCATCA	sgTRA-1589	chr14	22559196	22559219	-	chr14:22559182-22559263	3,71	2575	3054	3826	7534	7	972	2118,75	3588,82	3523,24	8251,38	6,72	1088,42	3523,2	1088,4	-1,69
CAGCAAAGGAACTATGCCTT	sgTRA-360	chr14	22546114	22546137	-	chr14:22546101-22546189	3,71	904	995	752	0	0	0	743,82	1169,24	692,49	0	0	0	362,82	0	-8,51
TACGGTCTCATGCTTTATAC	sgTRA-486	chr14	22547365	22547388	-	chr14:22547317-22547432	3,71	226	308	697	0	0	0	185,96	361,94	641,84	0	0	0	361,94	0	-8,5
GATGCAGGTTGGCTTTAAAG	sgTRA-331	chr14	22545950	22545973	-	chr14:22545931-22546016	3,7	12430	7398	10571	4483	6224	134	10227,58	8693,54	9734,49	4909,87	5975,11	150,05	9734,5	4909,9	-0,99
CGTTAGGCCCAGTGCTGACT	sgTRA-1120	chr14	22554947	22554970	-	chr14:22554924-22554970	3,7	261	306	419	0	0	0	214,75	359,59	385,84	0	0	0	359,59	0	-8,49
TTGTGAGGAGGCTCAGGAGA	sgTRA-1112	chr14	22554907	22554930	+	chr14:22554834-22554931	3,7	2848	1463	1972	3262	280	25	2343,38	1719,2	1815,95	3572,61	268,8	27,99	1816	268,8	-2,75
GAGTTCCCTCTGTTTGGAGA	sgTRA-800	chr14	22551666	22551689	-	chr14:22551600-22551720	3,7	434	406	216	0	0	0	357,1	477,1	198,91	0	0	0	357,1	0	-8,48
CTGGGGACACATTGATGACA	sgTRA-1198	chr14	22555652	22555675	-	chr14:22555651-22555712	3,7	2909	1345	1753	21	1164	173	2393,57	1580,54	1614,28	23	1117,45	193,72	1614,3	193,72	-3,05
ATTCTCACATCCGGGATGGT	sgTRA-920	chr14	22552704	22552727	-	chr14:22552684-22552735	3,69	2067	1432	1513	1465	0	196	1700,76	1682,77	1393,27	1604,5	0	219,48	1682,8	219,48	-2,93
GTGAAATGACTTAATAACTA	sgTRA-1758	chr14	22561551	22561574	-	chr14:22561551-22561574	3,69	432	138	478	0	0	0	355,46	162,17	440,17	0	0	0	355,46	0	-8,48
AGGGCCCAGCTATACGGAAC	sgTRA-1128	chr14	22554997	22555020	+	chr14:22554963-22555063	3,69	473	555	1002	1	5023	6	389,19	652,19	922,71	1,1	4822,14	6,72	652,19	6,72	-6,4
TCGTTTAGGGCTATCCCTAA	sgTRA-681	chr14	22550017	22550040	-	chr14:22549996-22550073	3,69	451	382	546	0	2	1093	371,09	448,9	502,79	0	1,92	1223,91	448,9	1,92	-7,27
GCCTGGGATCCGAGTCTGGT	sgTRA-1625	chr14	22559526	22559549	-	chr14:22559517-22559587	3,69	429	344	290	0	0	0	352,99	404,24	267,05	0	0	0	352,99	0	-8,47
GCAGTGACATGGAAGTCACA	sgTRA-1037	chr14	22554000	22554023	+	chr14:22553975-22554030	3,69	431	88	383	0	0	0	354,63	103,41	352,69	0	0	0	352,69	0	-8,47
CACCTGGGCAACGCGGCGAG	sgTRA-1257	chr14	22556234	22556257	+	chr14:22556206-22556327	3,69	4513	3173	3669	4920	10330	1325	3713,36	3728,66	3378,66	5388,48	9916,92	1483,7	352,69	0	-8,47
GTGGGCATGGGCAGACGTAC	sgTRA-269	chr14	22545095	22545118	-	chr14:22545009-22545131	3,68	375	299	850	0	339	0	308,56	351,36	782,74	0	325,44	0	351,36	0	-8,46
GCCCAAGAACTAGGAGGTCT	sgTRA-649	chr14	22549560	22549583	+	chr14:22549510-22549619	3,68	483	297	193	0	0	0	397,42	349,01	177,73	0	0	0	349,01	0	-8,45
GTCCTCTCCCTGCCCTTGGT	sgTRA-579	chr14	22548440	22548463	-	chr14:22548427-22548485	3,68	440	296	254	0	0	0	362,04	347,84	233,9	0	0	0	347,84	0	-8,45
ATCTGGTGAGTCATCCCAGG	sgTRA-203	chr14	22544131	22544154	+	chr14:22544090-22544154	3,67	6562	5795	8211	11228	6	2723	5399,31	6809,82	7561,24	12297,12	5,76	3049,15	6809,8	3049,1	-1,16
GCCCCCACTCAGCATCCCAG	sgTRA-381	chr14	22546292	22546315	+	chr14:22546261-22546344	3,67	499	164	375	0	1	1858	410,58	192,72	345,33	0	0,96	2080,54	345,33	0,96	-7,47
GCATCAGGAAACTGTGGGCA	sgTRA-270	chr14	22545108	22545131	-	chr14:22545009-22545131	3,67	1912	1017	468	4792	7	66	1573,22	1195,1	430,97	5248,29	6,72	73,91	1195,1	73,91	-4
TCACCACATCACAGCTGAAA	sgTRA-1527	chr14	22558654	22558677	+	chr14:22558601-22558677	3,67	2683	1202	1672	1020	133	157	2207,61	1412,49	1539,69	1117,12	127,68	175,8	1539,7	175,8	-3,12
CGTGCCGAGGGGAGCAGGCT	sgTRA-1301	chr14	22556574	22556597	+	chr14:22556548-22556654	3,67	1010	516	1305	466	19	7	831,04	606,36	1201,73	510,37	18,24	7,84	831,04	18,24	-5,43
GGCACGAGTGTATGATGTGG	sgTRA-1425	chr14	22557481	22557504	-	chr14:22557474-22557567	3,67	6451	4124	8980	2878	8	1904	5307,98	4846,19	8269,39	3152,04	7,68	2132,05	5308	2132,1	-1,32
GCTCCTAGGGCCGAAGTGAC	sgTRA-1509	chr14	22558448	22558471	-	chr14:22558438-22558522	3,67	558	456	132	0	849	2	459,13	535,85	121,55	0	815,05	2,24	459,13	2,24	-7,15
AGTTGTTAGACCTCAAAACC	sgTRA-16	chr14	22541367	22541390	+	chr14:22541367-22541474	3,67	746	291	342	0	124	0	613,82	341,96	314,94	0	119,04	0	341,96	0	-8,42
CTTAGAGGAGGAGAAACCTA	sgTRA-257	chr14	22544985	22545008	-	chr14:22544949-22545009	3,66	604	337	442	0	0	0	496,98	396,02	407,02	0	0	0	340,78	0	-8,42
CCCTGGCAGGACCGATACCT	sgTRA-631	chr14	22549446	22549469	+	chr14:22549435-22549504	3,66	5519	3551	4942	0	0	0	4541,11	4172,85	4550,93	0	0	0	383,08	922,7	1,27
CTGAGTGCTGTACGGAGAGT	sgTRA-601	chr14	22548979	22549002	+	chr14:22548957-22549002	3,66	412	424	311	0	0	0	339	498,25	286,39	0	0	0	339	0	-8,41
CCAGTGAGGGTAGCAGCAGA	sgTRA-1180	chr14	22555465	22555488	-	chr14:22555465-22555517	3,66	1295	559	997	1545	6504	1687	1065,54	656,89	918,1	1692,11	6243,91	1889,06	918,1	1889,1	1,04
GTACTGGACAGCACTGCAGA	sgTRA-343	chr14	22546025	22546048	-	chr14:22546023-22546096	3,66	1633	1027	1788	106	1	163	1343,66	1206,85	1646,51	116,09	0,96	182,52	1343,7	116,09	-3,52
CTGAGCCTTAAATTCCAGTA	sgTRA-1680	chr14	22560373	22560396	-	chr14:22560359-22560466	3,66	408	287	675	0	0	176	335,71	337,26	621,59	0	0	197,08	337,26	0	-8,4
GGATAGATGTGTGCCTGCCT	sgTRA-1217	chr14	22555923	22555946	-	chr14:22555921-22555996	3,65	492	286	222	0	0	0	404,82	336,08	204,43	0	0	0	336,08	0	-8,4
CATGACGTCATGGAAATGGG	sgTRA-1279	chr14	22556442	22556465	+	chr14:22556439-22556536	3,65	5822	3931	5583	9576	3904	2	4790,43	4619,4	5141,2	10487,82	3747,88	2,24	334,27	0	-8,39
ATGGACTAAATGAGCTCTTG	sgTRA-1168	chr14	22555285	22555308	+	chr14:22555235-22555337	3,64	8587	4637	8406	3256	3375	1086	7065,51	5449,03	7740,81	3566,03	3240,04	1216,08	7065,5	3240	-1,12
GAATTTCCACCTCAAAACAT	sgTRA-289	chr14	22545331	22545354	+	chr14:22545331-22545397	3,64	2640	735	1518	136	0	122	2172,23	863,71	1397,88	148,95	0	136,61	1397,9	136,61	-3,35
CCTTCAGGATGAGATCAGAA	sgTRA-1647	chr14	22559717	22559740	-	chr14:22559689-22559809	3,64	676	67	244	0	0	0	556,22	78,73	224,69	0	0	0	2435,7	573,13	-2,09
CCTCTAGAATCTTAGGGCTG	sgTRA-1170	chr14	22555308	22555331	+	chr14:22555235-22555337	3,64	2583	1005	1569	0	0	0	2125,33	1181	1444,84	0	0	0	329,13	0	-8,37
GGTCTCAAACGGGGCTCCTA	sgTRA-1705	chr14	22560686	22560709	+	chr14:22560641-22560712	3,63	2112	1191	1453	35	5487	2394	1737,78	1399,57	1338,02	38,33	5267,58	2680,74	1399,6	2680,7	0,94
CAACATTCTAAAAGGCTCCT	sgTRA-131	chr14	22543086	22543109	-	chr14:22543085-22543152	3,63	664	112	355	0	0	0	546,35	131,61	326,91	0	0	0	326,91	0	-8,36
CTGAATAGCAGGTCTCAAAC	sgTRA-1701	chr14	22560675	22560698	+	chr14:22560641-22560712	3,63	1623	1299	2066	0	0	561	1335,43	1526,48	1902,51	0	0	628,19	326,68	0	-8,36
GACAACACTGAAAAAGCGCC	sgTRA-1819	chr14	22562411	22562434	-	chr14:22562401-22562434	3,63	419	220	354	0	0	0	344,76	258,53	325,99	0	0	0	325,99	0	-8,35
GATTAGTGACACTGGCCCAT	sgTRA-210	chr14	22544167	22544190	-	chr14:22544145-22544226	3,63	1529	610	1427	4566	4	88	1258,08	716,82	1314,08	5000,77	3,84	98,54	1258,1	98,54	-3,66
CATCCAGGCAGGGTTATTGC	sgTRA-665	chr14	22549732	22549755	-	chr14:22549729-22549840	3,63	4627	3195	3222	0	1321	4160	3807,16	3754,51	2967,03	0	1268,18	4658,27	3754,5	1268,2	-1,57
TCTAAAAGCTTCCGCTTAGC	sgTRA-872	chr14	22552311	22552334	+	chr14:22552309-22552378	3,63	804	371	358	0	1102	2	661,54	435,97	329,67	0	1057,93	2,24	435,97	2,24	-7,08
TTTCCAGAGCGAACAGACAC	sgTRA-1553	chr14	22558886	22558909	-	chr14:22558841-22558951	3,62	5653	2335	3583	0	1066	4355	4651,37	2743,9	3299,47	0	1023,37	4876,62	3299,5	1023,4	-1,69
CCGTTTGAGACCTGCTATTC	sgTRA-1702	chr14	22560676	22560699	+	chr14:22560641-22560712	3,62	129	278	1090	164	0	0	106,14	326,68	1003,75	179,62	0	0	1518,5	183,64	-3,04
CCCACTCTCATGCCACGCCA	sgTRA-880	chr14	22552383	22552406	-	chr14:22552378-22552470	3,62	5777	4533	3947	1	2722	1	4753,4	5326,82	3634,66	1,1	2613,15	1,12	319,25	0	-8,32
GGCCCGCAAGCAGGCTGGGG	sgTRA-1322	chr14	22556683	22556706	+	chr14:22556659-22556757	3,62	1373	994	2043	0	751	70	1129,72	1168,07	1881,33	0	720,97	78,38	1168,1	78,38	-3,88
GGCCACCCAGAAGCTCTCTC	sgTRA-678	chr14	22549974	22549997	-	chr14:22549946-22549997	3,62	265	271	493	0	0	49	218,05	318,46	453,99	0	0	54,87	318,46	0	-8,32
ATCCTATCCTTCTACCCCAG	sgTRA-1451	chr14	22557728	22557750	-	chr14:22557665-22557759	3,61	403	270	179	0	0	0	331,59	317,28	164,84	0	0	0	317,28	0	-8,31
TTGAGACACGGGTTGAAAAC	sgTRA-1837	chr14	22563146	22563169	-	chr14:22563145-22563255	3,61	482	187	344	0	0	0	396,6	219,75	316,78	0	0	0	316,78	0	-8,31
CACTGAAGATCCATCATCTG	sgTRA-839	chr14	22551931	22551954	+	chr14:22551907-22551996	3,61	1200	548	835	0	0	0	987,38	643,97	768,92	0	0	0	2109,7	433,71	-2,28
GGGCCTTGAAGCTGGGAGTG	sgTRA-752	chr14	22550669	22550692	+	chr14:22550642-22550705	3,61	3479	2583	4068	815	446	2208	2862,57	3035,33	3746,09	892,6	428,17	2472,46	3035,3	892,6	-1,76
GTCTGTATACGTGATCCCAG	sgTRA-1187	chr14	22555549	22555572	-	chr14:22555533-22555624	3,61	1829	2626	1760	0	236	479	1504,93	3085,86	1620,73	0	226,56	536,37	1620,7	226,56	-2,83
GGAAATTAGCTAAGTGCCCT	sgTRA-85	chr14	22542561	22542584	+	chr14:22542499-22542601	3,6	381	27	537	0	0	0	313,49	31,73	494,51	0	0	0	313,49	0	-8,3
GAACTGGGCATTGCTTAACC	sgTRA-1132	chr14	22555013	22555036	+	chr14:22554963-22555063	3,6	380	250	765	0	2372	0	312,67	293,78	704,46	0	2277,15	0	312,67	0	-8,29
GGGGGAGCCCATCTGTCAGC	sgTRA-562	chr14	22548298	22548321	+	chr14:22548298-22548404	3,59	565	262	252	0	0	0	464,89	307,88	232,06	0	0	0	307,88	0	-8,27
TGTCGCCATCCACCCGCATG	sgTRA-1382	chr14	22557103	22557126	+	chr14:22557057-22557178	3,59	1670	2104	2576	1768	65	507	1374,1	2472,45	2372,15	1936,35	62,4	567,73	2372,2	567,73	-2,06
GCAAAGCAAACTGTACATCT	sgTRA-462	chr14	22547094	22547117	-	chr14:22547082-22547172	3,58	593	259	298	0	0	0	487,93	304,36	274,42	0	0	0	304,36	0	-8,25
TTGAGAAAACAGCCACCTTC	sgTRA-569	chr14	22548366	22548389	+	chr14:22548298-22548404	3,58	1409	902	1256	807	86	0	1159,35	1059,96	1156,61	883,84	82,56	0	1156,6	82,56	-3,79
GTCATCGTGCCTCCCTGCTT	sgTRA-1064	chr14	22554594	22554617	-	chr14:22554582-22554654	3,58	469	92	329	0	0	109	385,9	108,11	302,97	0	0	122,06	302,97	0	-8,25
GAGAGGAAGATTCTATGAGT	sgTRA-98	chr14	22542679	22542702	-	chr14:22542628-22542719	3,58	368	44	346	0	0	0	302,8	51,71	318,62	0	0	0	302,8	0	-8,25
CATAATGATCTTGAGATACA	sgTRA-1834	chr14	22563052	22563075	-	chr14:22563046-22563113	3,58	389	180	636	1	2624	1	320,07	211,52	585,67	1,1	2519,07	1,12	320,07	1,12	-7,24
TCCTTTGCCAAATTGCAACT	sgTRA-264	chr14	22545053	22545076	-	chr14:22545009-22545131	3,58	1353	844	1321	0	76	4167	1113,27	991,8	1216,47	0	72,96	4666,11	1113,3	72,96	-3,91
GTGATCACATCCTTTCATCT	sgTRA-1779	chr14	22561757	22561780	-	chr14:22561711-22561809	3,58	365	316	280	0	0	0	300,33	371,34	257,84	0	0	0	300,33	0	-8,24
CCTTGGCTCGCAGGGTCTGT	sgTRA-1138	chr14	22555096	22555119	+	chr14:22555096-22555188	3,57	7909	5786	4765	6064	5	0	6507,64	6799,24	4387,93	6641,41	4,8	0	1595,9	228,9	-2,8
AAAACAAAGTTGTTTATCCC	sgTRA-1694	chr14	22560641	22560664	+	chr14:22560641-22560712	3,57	364	330	241	0	0	1892	299,5	387,79	221,93	0	0	2118,62	299,5	0	-8,23
ATCCAGTTGGTGGCATTGCC	sgTRA-817	chr14	22551733	22551756	-	chr14:22551718-22551783	3,57	1160	303	442	0	3042	2	954,46	356,06	407,02	0	2920,35	2,24	407,02	2,24	-6,98
GATAATAATACTTCATACTG	sgTRA-1720	chr14	22560916	22560939	-	chr14:22560888-22560939	3,57	222	607	323	0	0	0	182,66	713,3	297,44	0	0	0	297,44	0	-8,22
TCTAGTTTTTATACCACTTG	sgTRA-227	chr14	22544436	22544459	-	chr14:22544423-22544459	3,57	463	104	322	0	0	0	380,96	122,21	296,52	0	0	0	296,52	0	-8,22
GGCAGACGTACGGGGAGAAG	sgTRA-267	chr14	22545086	22545109	-	chr14:22545009-22545131	3,57	2230	1514	2084	302	0	690	1834,88	1779,13	1919,09	330,76	0	772,65	1834,9	330,76	-2,47
CTTAATGAAAACAAGGAGGC	sgTRA-1897	chr14	22564776	22564799	+	chr14:22564776-22564844	3,56	359	183	456	0	0	0	295,39	215,05	419,92	0	0	0	295,39	0	-8,21
GAATTAGTGACACTCACTCT	sgTRA-276	chr14	22545151	22545174	-	chr14:22545123-22545226	3,56	627	457	407	2616	5	0	515,9	537,03	374,79	2865,09	4,8	0	515,9	4,8	-6,48
CCATAGAGGTGTTGAGCAAG	sgTRA-1801	chr14	22561985	22562008	+	chr14:22561972-22562016	3,56	191	379	506	0	0	0	157,16	445,37	465,96	0	0	0	308,49	1,1	-7,21
CATGGTAAGCAAAAATTTAA	sgTRA-1683	chr14	22560443	22560466	+	chr14:22560359-22560466	3,56	537	248	283	0	0	0	441,85	291,43	260,61	0	0	0	291,43	0	-8,19
GCTTTGAAACAGGTAAGACA	sgTRA-658	chr14	22549670	22549693	+	chr14:22549629-22549722	3,55	264	1152	223	5181	598	3	217,22	1353,74	205,35	5674,33	574,09	3,36	217,22	574,09	1,4
GGGAGAAGAGGTCTTTTTGG	sgTRA-1386	chr14	22557137	22557160	-	chr14:22557057-22557178	3,54	348	463	224	0	0	0	286,34	544,08	206,27	0	0	0	286,34	0	-8,17
ACCCTATAGAGGCCTGGGAC	sgTRA-584	chr14	22548461	22548484	+	chr14:22548427-22548485	3,54	234	242	540	0	0	0	192,54	284,38	497,27	0	0	0	284,38	0	-8,16
ATTGATCACTTTTTACATTC	sgTRA-123	chr14	22542933	22542956	-	chr14:22542910-22542956	3,54	148	406	308	0	0	0	121,78	477,1	283,63	0	0	0	283,63	0	-8,15
CCTAAAATCCCACTGATTAG	sgTRA-1565	chr14	22558977	22559000	-	chr14:22558960-22559060	3,54	3011	1297	1303	0	0	0	2477,49	1524,13	1199,89	0	0	0	283,05	0	-8,15
CTACCAGTATTGGCATCGCC	sgTRA-1859	chr14	22563954	22563977	-	chr14:22563901-22563987	3,53	179	471	306	0	0	0	147,28	553,48	281,79	0	0	0	281,79	0	-8,14
GGGAAATTATCTCATTATCG	sgTRA-851	chr14	22552056	22552079	+	chr14:22552032-22552103	3,53	342	343	274	0	0	152	281,4	403,07	252,32	0	0	170,21	281,4	0	-8,14
CTGACATACCAGGTGGGCCC	sgTRA-1104	chr14	22554867	22554890	-	chr14:22554834-22554931	3,53	1095	557	922	1587	1057	5907	900,98	654,54	849,04	1738,11	1014,73	6614,52	849,04	1738,1	1,03
AGAACCTTCCCTCATGTCCG	sgTRA-1085	chr14	22554710	22554733	+	chr14:22554664-22554742	3,53	3772	1875	1114	470	684	0	3103,66	2203,35	1025,85	514,75	656,65	0	2203,3	514,75	-2,1
ATTTAGACGGAAATTTCTCA	sgTRA-1079	chr14	22554665	22554688	-	chr14:22554664-22554742	3,53	1425	535	1503	702	91	88	1172,51	628,69	1384,06	768,84	87,36	98,54	1172,5	98,54	-3,56
ATGACCCGAACAAGATGGGC	sgTRA-1484	chr14	22558295	22558318	+	chr14:22558290-22558362	3,52	437	159	302	0	0	0	359,57	186,84	278,1	0	0	0	278,1	0	-8,12
TGCACTGAGGGGCTTTGCTG	sgTRA-1123	chr14	22554973	22554996	-	chr14:22554963-22555063	3,52	356	508	319	3277	1	1	292,92	596,96	293,76	3589,03	0,96	1,12	293,76	1,12	-7,12
GACTGTGCCTCTGTTTGACT	sgTRA-857	chr14	22552156	22552179	+	chr14:22552114-22552223	3,51	1073	233	212	0	0	0	882,88	273,8	195,22	0	0	0	273,8	0	-8,1
AGAGGCAAAGGAAATGCTCC	sgTRA-898	chr14	22552510	22552533	-	chr14:22552479-22552590	3,51	1466	1674	945	1535	116	0	1206,25	1967,15	870,22	1681,16	111,36	0	1206,2	111,36	-3,43
GGGGCTTCTCTGCTTTCAGA	sgTRA-1528	chr14	22558707	22558730	+	chr14:22558707-22558771	3,51	459	335	378	2055	1	2	377,67	393,67	348,09	2250,68	0,96	2,24	377,67	2,24	-6,87
GTTAACAGTCCAGTGAGTAG	sgTRA-1458	chr14	22557942	22557965	+	chr14:22557942-22557974	3,51	769	158	296	0	0	0	632,74	185,67	272,58	0	0	0	272,58	0	-8,1
TGGATTTAGAGTCTCTCAGC	sgTRA-502	chr14	22547533	22547556	-	chr14:22547484-22547556	3,51	331	139	479	0	1084	0	272,35	163,34	441,1	0	1040,65	0	272,35	0	-8,09
GGGGTGGGCTCCATGGTCAG	sgTRA-377	chr14	22546226	22546249	-	chr14:22546193-22546249	3,51	5039	4647	3576	6134	24647	5788	4146,16	5460,78	3293,02	6718,08	23661,4	6481,26	4146,2	6718,1	0,7
TGGCTAATAAACATGGTATG	sgTRA-96	chr14	22542653	22542676	+	chr14:22542628-22542719	3,51	3851	2043	3713	2497	1068	0	3168,66	2400,77	3419,18	2734,76	1025,29	0	3168,7	1025,3	-1,63
AAGGATCTCCTGGATTTAGA	sgTRA-1082	chr14	22554678	22554701	-	chr14:22554664-22554742	3,5	244	229	398	0	0	0	200,77	269,1	366,51	0	0	0	269,1	0	-8,08
CCTTGCTCCTGGTGTCAGCT	sgTRA-914	chr14	22552644	22552667	-	chr14:22552595-22552675	3,49	323	330	189	224	0	0	265,77	387,79	174,04	245,33	0	0	265,77	0	-8,06
AGGGAGGCCGTGAGCACTGT	sgTRA-1524	chr14	22558625	22558648	-	chr14:22558601-22558677	3,49	2343	1563	2574	367	2756	0	1927,85	1836,71	2370,31	401,95	2645,79	0	1927,9	401,95	-2,26
GTTTAACCAGGACTCAAAGT	sgTRA-326	chr14	22545899	22545922	+	chr14:22545836-22545939	3,49	322	175	1031	0	0	0	264,95	205,65	949,41	0	0	0	264,95	0	-8,06
GCTTGCTGGTGATCACTAGC	sgTRA-861	chr14	22552199	22552222	+	chr14:22552114-22552223	3,49	322	220	573	0	0	0	264,95	258,53	527,66	0	0	0	264,95	0	-8,06
GTTTTCATCTTGGGTGCTGT	sgTRA-1873	chr14	22564260	22564283	-	chr14:22564241-22564352	3,49	629	66	286	0	0	0	517,55	77,56	263,37	0	0	0	263,37	0	-8,05
CACGATGACAAGGCCCGGGC	sgTRA-1069	chr14	22554608	22554631	+	chr14:22554582-22554654	3,48	334	222	141	0	0	15	274,82	260,88	129,84	0	0	16,8	260,88	0	-8,03
CCCTCCAGGTGTTTGGGGGC	sgTRA-1274	chr14	22556410	22556433	-	chr14:22556365-22556433	3,48	1730	2284	2630	333	0	10601	1423,47	2683,97	2421,88	364,71	0	11870,74	260,01	0	-8,03
CCCACTGATGACTAACAATC	sgTRA-347	chr14	22546048	22546071	-	chr14:22546023-22546096	3,48	87	47	138	0	0	0	71,58	55,23	127,08	0	0	0	259,7	0	-8,03
CCGCAATCCTGTGCAAACCC	sgTRA-663	chr14	22549699	22549722	+	chr14:22549629-22549722	3,48	868	1382	1785	0	0	891	714,2	1624,02	1643,75	0	0	997,72	259,7	0	-8,03
ATGGCAGGCCTGGCTCTTCC	sgTRA-1709	chr14	22560726	22560749	-	chr14:22560708-22560788	3,48	1334	452	1074	202	0	56	1097,63	531,15	989,01	221,23	0	62,71	989,01	62,71	-3,96
GCAATAACCCTGCCTGGATG	sgTRA-667	chr14	22549735	22549758	+	chr14:22549729-22549840	3,48	687	220	200	0	50	0	565,27	258,53	184,17	0	48	0	258,53	0	-8,02
CCAGGAATCTGCTGGTCTCA	sgTRA-1372	chr14	22557025	22557048	-	chr14:22556974-22557048	3,47	1163	1095	639	0	0	0	956,93	1286,76	588,43	0	0	0	1627,5	280,32	-2,53
GTTATTCCAGTGATTTACCA	sgTRA-1602	chr14	22559308	22559331	+	chr14:22559273-22559373	3,47	330	130	365	0	1952	1	271,53	152,77	336,12	0	1873,94	1,12	271,53	1,12	-7,01
CAGCATGTAGCTAAATTCCC	sgTRA-90	chr14	22542628	22542651	+	chr14:22542628-22542719	3,46	291	215	355	0	0	0	239,44	252,65	326,91	0	0	0	252,65	0	-7,99
GTGTCGCCATCCACCCGCAT	sgTRA-1381	chr14	22557102	22557125	+	chr14:22557057-22557178	3,45	900	1235	940	0	44	533	740,53	1451,27	865,62	0	42,24	596,84	865,62	42,24	-4,32
CAGTAGGGCTGACCAGGAGA	sgTRA-994	chr14	22553523	22553546	-	chr14:22553475-22553585	3,45	2246	1671	3174	401	1440	185	1848,04	1963,63	2922,83	439,18	1382,42	207,16	1963,6	439,18	-2,16
GATGCTCACTAAAGCCTCGG	sgTRA-273	chr14	22545126	22545149	+	chr14:22545123-22545226	3,44	280	207	608	0	0	0	230,39	243,25	559,89	0	0	0	243,25	0	-7,93
GTCGTTCCACCCATTTCCCT	sgTRA-1607	chr14	22559325	22559348	-	chr14:22559273-22559373	3,44	525	497	301	4	3804	0	431,98	584,03	277,18	4,38	3651,88	0	431,98	4,38	-6,33
CGTCTGTGTCAAGGCCACCT	sgTRA-1254	chr14	22556220	22556243	+	chr14:22556206-22556327	3,44	295	477	253	0	2073	0	242,73	560,53	232,98	0	1990,1	0	242,73	0	-7,93
GACGTCATGGTTACCAAGAG	sgTRA-1285	chr14	22556455	22556478	+	chr14:22556439-22556536	3,43	3755	1188	3916	7410	5369	2517	3089,67	1396,04	3606,12	8115,58	5154,3	2818,48	3089,7	5154,3	0,74
CTCAAGATTACCTAGGAACT	sgTRA-1852	chr14	22563802	22563825	-	chr14:22563790-22563867	3,43	294	184	321	0	0	89	241,91	216,22	295,6	0	0	99,66	241,91	0	-7,92
GCTAATCTGCTGGAAGCCAC	sgTRA-136	chr14	22543119	22543142	-	chr14:22543085-22543152	3,43	98	204	267	0	0	0	80,64	239,72	245,87	0	0	0	239,72	0	-7,91
AATTGCAGTCTTTAATACAT	sgTRA-1835	chr14	22563090	22563113	-	chr14:22563046-22563113	3,43	222	204	448	0	0	784	182,66	239,72	412,55	0	0	877,9	239,72	0	-7,91
TTGCCGGGGGGGCACAGAGG	sgTRA-810	chr14	22551718	22551741	-	chr14:22551718-22551783	3,43	1409	666	1078	1950	75	0	1159,35	782,63	992,69	2135,68	72	0	992,69	72	-3,77
ATAAATTAAGGATACCTAAT	sgTRA-971	chr14	22553226	22553249	-	chr14:22553151-22553249	3,43	290	119	277	0	0	0	238,62	139,84	255,08	0	0	0	238,62	0	-7,9
GTGTCTTTAAGTTCAAGACA	sgTRA-1817	chr14	22562128	22562151	+	chr14:22562040-22562151	3,43	290	212	168	0	0	0	238,62	249,13	154,71	0	0	0	238,62	0	-7,9
TCAAAACACTTTTGTTGGGA	sgTRA-1775	chr14	22561731	22561754	-	chr14:22561711-22561809	3,42	1161	1456	2876	3657	2	300	955,29	1710,97	2648,41	4005,22	1,92	335,93	1711	335,93	-2,35
GTCACAGAATCAGAGGTGCA	sgTRA-986	chr14	22553475	22553498	-	chr14:22553475-22553585	3,41	285	353	144	0	0	0	234,5	414,82	132,6	0	0	0	234,5	0	-7,88
AACAAATGTGTCACAAAGTA	sgTRA-504	chr14	22547596	22547619	+	chr14:22547572-22547619	3,41	3873	3738	6407	8331	7284	5145	3186,76	4392,6	5900	9124,27	6992,72	5761,25	4392,6	6992,7	0,67
GTCACCTACGGTATGAATAC	sgTRA-196	chr14	22544057	22544080	+	chr14:22544008-22544084	3,41	1030	817	1646	0	2083	60	847,5	960,07	1515,75	0	1999,7	67,19	960,07	67,19	-3,82
AGAGTCCAATGGAGGCAGCG	sgTRA-617	chr14	22549307	22549330	-	chr14:22549290-22549401	3,41	283	104	477	0	0	0	232,86	122,21	439,25	0	0	0	232,86	0	-7,87
GTCTTACAATCTTGCAGATC	sgTRA-797	chr14	22551600	22551623	-	chr14:22551600-22551720	3,41	551	190	252	0	67	0	453,37	223,27	232,06	0	64,32	0	232,06	0	-7,86
ACTTTATGTTCCCACCATCC	sgTRA-919	chr14	22552694	22552717	+	chr14:22552684-22552735	3,41	281	164	421	119	0	0	231,21	192,72	387,69	130,33	0	0	231,21	0	-7,86
GCAACTCCTTAAGACTCAGA	sgTRA-1184	chr14	22555494	22555517	-	chr14:22555465-22555517	3,4	410	337	514	4512	4	1	337,35	396,02	473,33	4941,63	3,84	1,12	396,02	3,84	-6,36
AGCACCGAGAGCTGGATGGG	sgTRA-164	chr14	22543371	22543394	-	chr14:22543360-22543443	3,4	4018	1890	2306	3520	275	4185	3306,07	2220,98	2123,52	3855,17	264	4686,26	2221	3855,2	0,8
TGAGAGCAAACCTCCCTGCA	sgTRA-756	chr14	22550728	22550751	+	chr14:22550727-22550788	3,4	1565	1161	1438	1158	191	0	1287,7	1364,31	1324,21	1268,26	183,36	0	1324,2	183,36	-2,85
ATAGATGTGTGCCTGCCTGG	sgTRA-1215	chr14	22555921	22555944	-	chr14:22555921-22555996	3,39	16860	10089	15580	2144	22121	17406	13872,65	11855,78	14347,11	2348,15	21236,41	19490,82	13873	19491	0,49
CTCGAGGCCTCTACTCTCCT	sgTRA-931	chr14	22552774	22552797	-	chr14:22552752-22552850	3,39	275	105	367	0	0	0	226,27	123,39	337,96	0	0	0	226,27	0	-7,83
CATTCTGATCTCATCCTGAA	sgTRA-1648	chr14	22559718	22559741	-	chr14:22559689-22559809	3,39	1751	1142	1383	0	0	0	1440,75	1341,99	1273,56	0	0	0	224,69	0	-7,82
TCAATACTAAAATAGTTTTC	sgTRA-228	chr14	22544490	22544513	-	chr14:22544490-22544567	3,39	273	13	281	0	1160	0	224,63	15,28	258,76	0	1113,61	0	224,63	0	-7,82
GGCCAGGGGCTCTCCCTAGC	sgTRA-637	chr14	22549467	22549490	+	chr14:22549435-22549504	3,38	270	293	158	0	0	291	222,16	344,31	145,5	0	0	325,85	222,16	0	-7,8
CTGGGACCTTAGGAACCATG	sgTRA-171	chr14	22543414	22543437	+	chr14:22543360-22543443	3,38	3210	2014	3417	744	2962	119	2641,23	2366,69	3146,6	814,84	2843,55	133,25	2641,2	814,84	-1,7
CAAGACGACTGGGGACCCTG	sgTRA-782	chr14	22551116	22551139	-	chr14:22551071-22551150	3,38	4756	3555	4843	2931	1760	0	3913,31	4177,55	4459,76	3210,09	1689,62	0	4177,6	1689,6	-1,31
CCATGTTTATTAGCCAATCC	sgTRA-94	chr14	22542646	22542669	+	chr14:22542628-22542719	3,37	1929	1210	1769	10	0	0	1587,21	1421,9	1629,01	10,95	0	0	219,69	0	-7,79
TCCTGTTATGGGTGGTCCCG	sgTRA-885	chr14	22552400	22552423	-	chr14:22552378-22552470	3,37	256	186	343	0	0	0	210,64	218,57	315,86	0	0	0	218,57	0	-7,78
TCACCTATTAAAGCTGGTAC	sgTRA-973	chr14	22553370	22553393	-	chr14:22553367-22553463	3,37	161	202	237	0	0	0	132,47	237,37	218,25	0	0	0	218,25	0	-7,78
TAGGAACTTGGTGAAAAGCT	sgTRA-1850	chr14	22563790	22563813	-	chr14:22563790-22563867	3,36	13886	5981	10971	2445	15895	13036	11425,6	7028,39	10102,83	2677,81	15259,38	14597,4	10103	14597	0,53
TTCAAAGGTAGAACCATGCA	sgTRA-608	chr14	22549103	22549126	+	chr14:22549033-22549126	3,36	1592	1494	1863	329	837	20	1309,92	1755,63	1715,58	360,33	803,53	22,4	1715,6	360,33	-2,25
AAAAATTGGTTGTGGCTATG	sgTRA-1846	chr14	22563653	22563676	-	chr14:22563619-22563676	3,36	1576	1199	2854	209	113	673	1296,76	1408,97	2628,16	228,9	108,48	753,61	1409	228,9	-2,62
ATGTTCCATATCTTTATCTT	sgTRA-1455	chr14	22557788	22557811	+	chr14:22557760-22557817	3,35	2449	1667	2166	0	923	442	2015,07	1958,92	1994,6	0	886,09	494,94	1994,6	494,94	-2,01
TCCTGGTCAGCCCTACTGAC	sgTRA-996	chr14	22553528	22553551	+	chr14:22553475-22553585	3,35	257	68	259	0	1	0	211,46	79,91	238,5	0	0,96	0	211,46	0	-7,73
CTCTTATGACAGTGCGTTCC	sgTRA-1888	chr14	22564635	22564658	-	chr14:22564617-22564709	3,35	54	179	415	0	423	0	44,43	210,35	382,16	0	406,08	0	210,35	0	-7,72
CTACCCTCTCATGGCCTAGA	sgTRA-591	chr14	22548552	22548575	-	chr14:22548508-22548628	3,34	5261	2466	3362	0	1387	968	4328,83	2897,85	3095,96	0	1331,54	1083,94	3096	1083,9	-1,51
CTCTTAGCAGCCTATACCTT	sgTRA-1783	chr14	22561786	22561809	-	chr14:22561711-22561809	3,33	1772	1279	1226	0	788	230	1458,03	1502,98	1128,98	0	756,49	257,55	1458	257,55	-2,5
GCTGGATGGGAGGATTTTCT	sgTRA-161	chr14	22543361	22543384	-	chr14:22543360-22543443	3,33	248	189	152	0	238	0	204,06	222,1	139,97	0	228,48	0	204,06	0	-7,68
TGAGACTGACTTAGTGAGCT	sgTRA-547	chr14	22548154	22548177	-	chr14:22548089-22548178	3,33	2092	3139	1636	8324	391	210	1721,33	3688,7	1506,54	9116,61	375,36	235,15	1721,3	375,36	-2,19
GTCTGTCTGCCAGAGTCCTT	sgTRA-301	chr14	22545436	22545459	-	chr14:22545393-22545459	3,32	737	58	412	0	3553	4	606,41	68,16	379,4	0	3410,92	4,48	379,4	4,48	-6,12
GTAGAGCCCAGATTTTCCCC	sgTRA-120	chr14	22542827	22542850	-	chr14:22542770-22542859	3,32	194	172	341	0	42	0	159,63	202,12	314,02	0	40,32	0	202,12	0	-7,67
GGACCATACCACCTTCACAA	sgTRA-1007	chr14	22553675	22553698	+	chr14:22553675-22553796	3,32	978	763	1686	19	1569	60	804,71	896,62	1552,58	20,81	1506,26	67,19	896,62	67,19	-3,72
TGCCGGCACATGAATGCACC	sgTRA-553	chr14	22548211	22548234	+	chr14:22548193-22548310	3,32	281	52	217	0	0	0	231,21	61,11	199,83	0	0	0	199,83	0	-7,65
GTTTATCCCTGGGATTTAAC	sgTRA-1696	chr14	22560652	22560675	+	chr14:22560641-22560712	3,32	742	78	217	0	1253	0	610,53	91,66	199,83	0	1202,89	0	199,83	0	-7,65
AGCCCCTGGGATGCTGAGTG	sgTRA-383	chr14	22546294	22546317	-	chr14:22546261-22546344	3,31	7891	3892	5123	1	2154	3746	6492,83	4573,57	4717,6	1,1	2067,86	4194,68	4717,6	2067,9	-1,19
TGAAATTTCTGAGTCCCTTA	sgTRA-680	chr14	22550003	22550026	+	chr14:22549996-22550073	3,31	812	666	659	0	655	24	668,13	782,63	606,85	0	628,81	26,87	668,13	26,88	-4,59
ATGGGCTGGGCCAGGTCAGA	sgTRA-1489	chr14	22558309	22558332	+	chr14:22558290-22558362	3,31	2629	2253	2265	8917	626	3	2163,18	2647,55	2085,76	9766,07	600,97	3,36	2163,2	600,97	-1,85
GAAGTGCCGATCCTCAAGGC	sgTRA-339	chr14	22545989	22546012	-	chr14:22545931-22546016	3,31	155	167	335	0	0	0	127,54	196,25	308,49	0	0	0	196,25	0	-7,62
CTTCCAAATCATTTTAATGA	sgTRA-855	chr14	22552127	22552150	-	chr14:22552114-22552223	3,3	366	150	212	30	0	0	301,15	176,27	195,22	32,86	0	0	195,22	0	-7,62
GCTGGGATGGTCAGACGCAT	sgTRA-962	chr14	22553033	22553056	-	chr14:22553007-22553123	3,3	380	52	212	0	0	0	312,67	61,11	195,22	0	0	0	195,22	0	-7,62
GAATACTCTGTCTACCACTG	sgTRA-1611	chr14	22559433	22559456	-	chr14:22559395-22559518	3,3	1610	1477	1151	2680	221	0	1324,73	1735,65	1059,92	2935,19	212,16	0	1324,7	212,16	-2,64
TATCAACCATTAAAAACTGA	sgTRA-1027	chr14	22553857	22553880	+	chr14:22553808-22553886	3,3	542	516	320	6768	8	2	445,97	606,36	294,68	7412,44	7,68	2,24	445,97	7,68	-5,69
CTGGCCCAGCCCATCTTGTT	sgTRA-1488	chr14	22558301	22558324	+	chr14:22558290-22558362	3,29	676	1694	676	0	0	0	556,22	1990,65	622,51	0	0	0	192,72	0	-7,6
GCAATCTTAATCATAAATTC	sgTRA-821	chr14	22551760	22551783	-	chr14:22551718-22551783	3,29	233	280	91	0	0	0	191,72	329,03	83,8	0	0	0	191,72	0	-7,59
GTGGCCTTGACACAGACGCA	sgTRA-1252	chr14	22556215	22556238	-	chr14:22556206-22556327	3,29	288	163	106	0	0	0	236,97	191,54	97,61	0	0	0	191,54	0	-7,59
ATAGATCTGTGGGCGGCCTT	sgTRA-1053	chr14	22554534	22554557	-	chr14:22554475-22554583	3,29	1629	762	1487	2251	80	2307	1340,36	895,44	1369,33	2465,34	76,8	2583,32	1340,4	2465,3	0,88
ATTGAAGCTGTTAGACATAT	sgTRA-1690	chr14	22560554	22560577	+	chr14:22560513-22560621	3,29	248	26	344	0	242	1	204,06	30,55	316,78	0	232,32	1,12	204,06	1,12	-6,6
CGCCTGCAACTAATCTGCCC	sgTRA-41	chr14	22541878	22541901	+	chr14:22541866-22541947	3,29	285	59	206	0	0	0	234,5	69,33	189,7	0	0	0	189,7	0	-7,58
AACCAAAGAAATCAGCCCCT	sgTRA-385	chr14	22546307	22546330	-	chr14:22546261-22546344	3,28	230	375	204	0	379	0	189,25	440,67	187,86	0	363,84	0	189,25	0	-7,57
TGGACAAGCATCAGGGTAAG	sgTRA-1352	chr14	22556942	22556965	-	chr14:22556877-22556985	3,28	7796	2950	4621	54	7699	1614	6414,66	3466,6	4255,33	59,14	7391,13	1807,32	4255,3	1807,3	-1,24
TCAAGGAAACCTGAAATGCA	sgTRA-472	chr14	22547219	22547242	-	chr14:22547210-22547308	3,28	759	620	358	2516	0	21	624,52	728,57	329,67	2755,57	0	23,52	624,52	23,52	-4,67
TGCCCAAGAACTAGGAGGTC	sgTRA-648	chr14	22549559	22549582	+	chr14:22549510-22549619	3,27	348	110	201	0	0	2622	286,34	129,26	185,09	0	0	2936,05	185,09	0	-7,54
TCTTGGTAACCATGACGTCA	sgTRA-1282	chr14	22556451	22556474	-	chr14:22556439-22556536	3,26	3751	3299	2831	0	2326	1006	3086,38	3876,72	2606,98	0	2232,99	1126,49	3086,4	1126,5	-1,45
ACCCTGCGAGCCAAGGCCTT	sgTRA-1141	chr14	22555103	22555126	+	chr14:22555096-22555188	3,26	4162	2703	3876	1209	1	1181	3424,55	3176,35	3569,28	1324,12	0,96	1322,46	3424,6	1322,5	-1,37
GTATTCTTCTTCTCAAGACG	sgTRA-847	chr14	22552032	22552055	+	chr14:22552032-22552103	3,26	597	167	199	0	2993	1	491,22	196,25	183,25	0	2873,31	1,12	196,25	1,12	-6,54
ATACTGAGAAAAAAGTGGGC	sgTRA-1493	chr14	22558339	22558362	+	chr14:22558290-22558362	3,26	221	278	184	0	0	0	181,84	326,68	169,44	0	0	0	181,84	0	-7,51
TTAGACATATGGGAGCTTGC	sgTRA-1691	chr14	22560564	22560587	+	chr14:22560513-22560621	3,26	221	60	295	0	0	0	181,84	70,51	271,66	0	0	0	181,84	0	-7,51
AGATTCAGGCAAGGGAAGTG	sgTRA-1032	chr14	22553940	22553963	+	chr14:22553902-22553972	3,26	5033	7262	7488	26109	10686	6004	4141,23	8533,72	6895,45	28595,08	10258,68	6723,13	6895,5	10259	0,57
AAACAAAGTTGTTTATCCCT	sgTRA-1695	chr14	22560642	22560665	+	chr14:22560641-22560712	3,24	259	644	334	0	1146	3	213,11	756,78	307,57	0	1100,17	3,36	307,57	3,36	-6,15
CAGAACTCCCCAGGCCCTGC	sgTRA-1499	chr14	22558390	22558413	+	chr14:22558360-22558440	3,24	640	150	154	0	0	0	526,6	176,27	141,81	0	0	0	176,27	0	-7,47
TAATTATAAGAAATTCCCAG	sgTRA-1021	chr14	22553773	22553796	-	chr14:22553675-22553796	3,23	413	148	1	0	0	0	339,82	173,92	0,92	0	0	0	173,92	0	-7,45
CTGCTGCTCTCCTATCTTGT	sgTRA-1760	chr14	22561615	22561638	-	chr14:22561605-22561713	3,23	687	147	180	0	0	0	565,27	172,74	165,76	0	0	0	172,74	0	-7,44
TAGAAGGATAGGATTGAAAA	sgTRA-1453	chr14	22557737	22557759	+	chr14:22557665-22557759	3,23	752	769	697	27	877	0	618,76	903,67	641,84	29,57	841,93	0	641,84	29,57	-4,39
TAGCAAATAATTACACACTT	sgTRA-1744	chr14	22561213	22561236	-	chr14:22561201-22561254	3,23	325	146	161	0	0	0	267,41	171,57	148,26	0	0	0	171,57	0	-7,43
TTGCTTAACCTGGAGGGAAT	sgTRA-1134	chr14	22555023	22555046	+	chr14:22554963-22555063	3,23	379	120	186	0	0	973	311,85	141,01	171,28	0	0	1089,54	171,28	0	-7,43
CGGCACAATCAGTGATTGGT	sgTRA-550	chr14	22548194	22548217	-	chr14:22548193-22548310	3,22	551	501	900	0	0	0	453,37	588,74	828,78	0	0	0	1507,7	316,52	-2,25
TCCTTGCTTCAGGAATGGCC	sgTRA-519	chr14	22547811	22547834	+	chr14:22547756-22547863	3,21	328	87	182	0	0	0	269,88	102,24	167,6	0	0	0	167,6	0	-7,4
CCAGGCCCTCCTCTCCTTTG	sgTRA-1409	chr14	22557316	22557339	-	chr14:22557247-22557339	3,21	7450	5549	9752	18813	337	8673	6129,97	6520,74	8980,3	20604,36	323,52	9711,81	6520,7	9711,8	0,57
CCTGTTTTCTCATAGACAAG	sgTRA-74	chr14	22542302	22542325	-	chr14:22542302-22542395	3,21	103	268	180	248	0	0	84,75	314,93	165,76	271,61	0	0	165,76	0	-7,38
AGAAATTTCCGTCTAAATCC	sgTRA-1081	chr14	22554670	22554693	+	chr14:22554664-22554742	3,21	355	60	180	0	0	0	292,1	70,51	165,76	0	0	0	165,76	0	-7,38
CTGTTGCTTGTCTTGAAAGA	sgTRA-688	chr14	22550074	22550097	-	chr14:22550074-22550122	3,2	141	140	287	0	0	0	116,02	164,52	264,29	0	0	0	164,52	0	-7,37
CCTGTTGATGGTAACTGGCT	sgTRA-1825	chr14	22562971	22562994	-	chr14:22562971-22563047	3,2	589	415	169	0	0	0	484,64	487,67	155,63	0	0	0	164,52	0	-7,37
ACTCATAGAATCTTCCTCTC	sgTRA-99	chr14	22542682	22542705	+	chr14:22542628-22542719	3,2	360	103	178	0	0	0	296,21	121,04	163,91	0	0	0	163,91	0	-7,37
GCCACGGGACCACCCATAAC	sgTRA-884	chr14	22552399	22552422	+	chr14:22552378-22552470	3,2	198	156	150	0	0	0	162,92	183,32	138,13	0	0	0	162,92	0	-7,36
GGCAACAGGGGCTGAGTTAG	sgTRA-311	chr14	22545579	22545602	-	chr14:22545579-22545623	3,19	3770	2694	3304	1075	1966	1	3102,01	3165,77	3042,55	1177,36	1887,38	1,12	3102	1177,4	-1,4
TGACAAGGCCCGGGCAGGTA	sgTRA-1071	chr14	22554613	22554636	+	chr14:22554582-22554654	3,19	1654	728	979	67	95	167	1360,94	855,49	901,53	73,38	91,2	187	901,53	91,2	-3,29
TATCAGGTACCATCCTAGTG	sgTRA-1194	chr14	22555590	22555613	+	chr14:22555533-22555624	3,19	375	118	174	0	0	317	308,56	138,66	160,23	0	0	354,97	160,23	0	-7,33
AAGGGACTTCTTTCCAGTGG	sgTRA-1594	chr14	22559227	22559250	+	chr14:22559182-22559263	3,19	1192	1631	2024	459	1046	0	980,79	1916,62	1863,84	502,71	1004,17	0	1863,8	502,71	-1,89
AGCCCACAGAGGAAAATACC	sgTRA-158	chr14	22543314	22543337	-	chr14:22543295-22543346	3,19	1850	1653	1478	308	0	5215	1522,21	1942,47	1361,04	337,33	0	5839,63	1522,2	337,33	-2,17
AAAGTCTCCCACTTCCCTCC	sgTRA-1267	chr14	22556396	22556419	+	chr14:22556365-22556433	3,18	3560	3401	1920	1102	62	971	2929,22	3996,58	1768,07	1206,93	59,52	1087,3	2929,2	1087,3	-1,43
ATTAGAACGGCCTTGTGAGG	sgTRA-1110	chr14	22554895	22554918	+	chr14:22554834-22554931	3,17	2322	1835	3358	605	1	1065	1910,58	2156,35	3092,27	662,61	0,96	1192,56	2156,3	662,61	-1,7
AAGGTGAGAGCAGCCAGCTA	sgTRA-250	chr14	22544907	22544930	+	chr14:22544880-22544943	3,16	4876	3922	3357	9600	899	1563	4012,04	4608,82	3091,35	10514,11	863,05	1750,21	4012	1750,2	-1,2
CATGTTTATTAGCCAATCCA	sgTRA-93	chr14	22542646	22542669	-	chr14:22542628-22542719	3,15	267	387	129	0	0	2682	219,69	454,77	118,79	0	0	3003,24	150,42	0	-7,24
AGTACCAAACAAATGTTAGT	sgTRA-434	chr14	22546742	22546765	-	chr14:22546694-22546765	3,14	102	177	172	1	2322	0	83,93	208	158,39	1,1	2229,15	0	158,39	1,1	-6,25
CACTGTTTCTTAGTAAAAAG	sgTRA-532	chr14	22547912	22547935	-	chr14:22547858-22547975	3,14	107	356	159	0	0	394	88,04	418,34	146,42	0	0	441,19	146,42	0	-7,2
AAACATTCTATTTACCAATT	sgTRA-970	chr14	22553212	22553235	+	chr14:22553151-22553249	3,13	214	38	158	0	0	0	176,08	44,65	145,5	0	0	0	145,5	0	-7,19
GTATTAAATTCCCATTTACC	sgTRA-1831	chr14	22563024	22563047	-	chr14:22562971-22563047	3,13	100	128	156	0	1054	0	82,28	150,42	143,66	0	1011,85	0	143,66	0	-7,18
ACAGATCTTATCCATCCTTC	sgTRA-237	chr14	22544622	22544645	-	chr14:22544579-22544650	3,12	199	90	155	0	0	0	163,74	105,76	142,73	0	0	0	142,73	0	-7,17
GCTGCCCCCATGCGGGTGGA	sgTRA-1384	chr14	22557108	22557131	-	chr14:22557057-22557178	3,12	1160	774	557	99	368	0	954,46	909,54	512,92	108,43	353,28	0	909,54	108,43	-3,06
TTAACAGTTTGCCAGACATG	sgTRA-1735	chr14	22561114	22561137	+	chr14:22561062-22561169	3,12	1351	1182	1652	21	768	268	1111,62	1388,99	1521,27	23	737,29	300,1	1389	300,1	-2,21
GACATCATTGACCAGAGCTC	sgTRA-524	chr14	22547840	22547863	-	chr14:22547756-22547863	3,11	120	182	153	26	0	0	98,74	213,87	140,89	28,48	0	0	140,89	0	-7,15
GGCACCACGTGCAACCCCAT	sgTRA-207	chr14	22544152	22544175	+	chr14:22544145-22544226	3,11	170	96	369	59	0	0	139,88	112,81	339,8	64,62	0	0	139,88	0	-7,14
TGGAGGGCGCTGCAGAGGTC	sgTRA-1536	chr14	22558772	22558795	-	chr14:22558772-22558845	3,11	5361	2501	5451	1858	2548	2	4411,11	2938,97	5019,65	2034,92	2446,11	2,24	4411,1	2034,9	-1,12
CTAATGCCCAGCCTAAGTTG	sgTRA-456	chr14	22547056	22547079	+	chr14:22547017-22547090	3,11	2147	1190	984	281	0	699	1766,58	1398,39	906,13	307,76	0	782,72	1398,4	307,76	-2,18
GCGTTGGTAAGCCTCAGCTT	sgTRA-949	chr14	22552966	22552989	-	chr14:22552932-22553005	3,1	167	139	102	0	0	0	137,41	163,34	93,93	0	0	0	137,41	0	-7,11
ATATAACTCTGGCAGAGTAA	sgTRA-466	chr14	22547138	22547161	-	chr14:22547082-22547172	3,1	2756	3394	1918	0	4052	675	2267,68	3988,36	1766,22	0	3889,97	755,85	2267,7	755,85	-1,58
TGTTCACCTGCCCAAGAACT	sgTRA-645	chr14	22549551	22549574	+	chr14:22549510-22549619	3,1	1748	735	1221	0	2141	171	1438,28	863,71	1124,38	0	2055,38	191,48	1124,4	191,48	-2,55
GCAACACATAAGCCTGTAGA	sgTRA-978	chr14	22553410	22553433	-	chr14:22553367-22553463	3,1	166	107	287	0	0	9	136,59	125,74	264,29	0	0	10,08	136,59	0	-7,1
AAGAATAAAAACAGAGCCAG	sgTRA-1901	chr14	22564877	22564900	+	chr14:22564871-22564969	3,1	197	56	148	0	0	0	162,09	65,81	136,29	0	0	0	136,29	0	-7,1
GTCCAGGAGTGAGCGAGCGT	sgTRA-1738	chr14	22561137	22561160	-	chr14:22561062-22561169	3,09	165	114	292	0	0	0	135,76	133,96	268,89	0	0	0	135,76	0	-7,1
TGCATTGTCTCACAAATTCG	sgTRA-901	chr14	22552562	22552585	+	chr14:22552479-22552590	3,09	946	1061	1186	165	203	0	778,38	1246,8	1092,15	180,71	194,88	0	1092,1	180,71	-2,59
AAAAGAAAATCCCAACGTCC	sgTRA-1864	chr14	22564113	22564136	-	chr14:22564022-22564136	3,08	356	113	74	0	0	0	292,92	132,79	68,14	0	0	0	132,79	0	-7,06
AAACACTCACTCAAGTCCTG	sgTRA-322	chr14	22545880	22545903	-	chr14:22545836-22545939	3,08	1166	234	1662	2160	5	120	959,4	274,98	1530,48	2365,67	4,8	134,37	959,4	134,37	-2,83
AACAGTACTCACATAGGCTG	sgTRA-690	chr14	22550092	22550115	+	chr14:22550074-22550122	3,07	9565	6360	7775	1	4298	17257	7870,22	7473,76	7159,74	1,1	4126,13	19323,97	7473,8	4126,1	-0,86
AGGCCTAGAAGAGCAGTAAG	sgTRA-540	chr14	22548069	22548092	-	chr14:22548016-22548092	3,07	11151	7335	8144	887	8236	4409	9175,2	8619,5	7499,54	971,46	7906,65	4937,09	8619,5	4937,1	-0,8
GGGCATTTTCATTTAATACA	sgTRA-1022	chr14	22553808	22553831	-	chr14:22553808-22553886	3,06	156	17	166	0	0	46	128,36	19,98	152,86	0	0	51,51	128,36	0	-7,02
CTAGGGAGAGCCCCTGGCCC	sgTRA-636	chr14	22549463	22549486	-	chr14:22549435-22549504	3,06	340	109	133	0	0	0	279,76	128,09	122,48	0	0	0	128,09	0	-7,01
AGGAGAGGCAAGTTGGAGAA	sgTRA-542	chr14	22548102	22548125	-	chr14:22548089-22548178	3,06	1830	1268	1903	342	1548	1	1505,75	1490,05	1752,41	374,57	1486,1	1,12	1505,8	374,57	-2
GCTGTTGATCGGCTTCAAGC	sgTRA-594	chr14	22548599	22548622	+	chr14:22548508-22548628	3,06	365	156	196	540	2	0	300,33	183,32	180,49	591,42	1,92	0	183,32	1,92	-5,98
CACCAGATATAATGAATACA	sgTRA-201	chr14	22544116	22544139	-	chr14:22544090-22544154	3,06	150	108	515	0	0	0	123,42	126,91	474,25	0	0	0	126,91	0	-7
AGGGGACTTCCACACTAGGA	sgTRA-1195	chr14	22555599	22555622	-	chr14:22555533-22555624	3,06	1574	2415	3267	0	4805	985	1295,11	2837,91	3008,47	0	4612,86	1102,98	2837,9	1103	-1,36
ATGGACACGTCCGGGACCCA	sgTRA-1367	chr14	22556993	22557016	+	chr14:22556974-22557048	3,06	4623	2774	2932	1238	5952	2	3803,87	3259,78	2699,98	1355,88	5713,99	2,24	3259,8	1355,9	-1,26
GAGGAAGCACCATTCTAGTT	sgTRA-558	chr14	22548278	22548301	+	chr14:22548193-22548310	3,05	294	34	137	82	0	0	241,91	39,95	126,16	89,81	0	0	126,16	0	-6,99
CAGGGAGGCCGTGAGCACTG	sgTRA-1525	chr14	22558626	22558649	-	chr14:22558601-22558677	3,05	5167	3487	2676	1716	5831	3	4251,48	4097,64	2464,24	1879,4	5597,83	3,36	4097,6	1879,4	-1,12
GAGTTTTCAGCTTCCTCCTA	sgTRA-102	chr14	22542713	22542736	+	chr14:22542713-22542777	3,05	220	106	82	0	0	1055	181,02	124,56	75,51	0	0	1181,36	124,56	0	-6,97
TGGAGAAGGGGCTTAGAATG	sgTRA-541	chr14	22548089	22548112	-	chr14:22548089-22548178	3,04	5041	2647	2719	1164	1592	334	4147,81	3110,54	2503,84	1274,84	1528,34	374,01	3110,5	1274,8	-1,29
CGCTTAATCAGGTGAGATCA	sgTRA-1330	chr14	22556779	22556802	-	chr14:22556756-22556846	3,04	2588	1968	2545	0	9442	725	2129,44	2312,64	2343,61	0	9064,43	811,84	2312,6	811,84	-1,51
ATTGCCGAGGCCACCAGGGC	sgTRA-393	chr14	22546352	22546375	+	chr14:22546336-22546403	3,04	528	555	1013	47	1478	0	434,45	652,19	932,84	51,48	1418,9	0	652,19	51,48	-3,64
CCACCCTGCTGGAAACTCTC	sgTRA-408	chr14	22546472	22546495	-	chr14:22546397-22546499	3,04	767	570	383	0	0	0	631,1	669,82	352,69	0	0	0	951,17	1776	0,9
CCTTCTTGATGCTAATCTGC	sgTRA-138	chr14	22543129	22543152	+	chr14:22543085-22543152	3,03	807	1181	1009	0	0	177	664,01	1387,82	929,16	0	0	198,2	119,86	0	-6,92
TGAGTTCCGCTGCCACAGGA	sgTRA-700	chr14	22550208	22550231	-	chr14:22550157-22550272	3,03	2317	1589	1633	2888	2569	22953	1906,46	1867,27	1503,78	3162,99	2466,27	25702,21	1867,3	3163	0,76
CTGGGATCACGTATACAGAC	sgTRA-1189	chr14	22555551	22555574	-	chr14:22555533-22555624	3,02	11033	7404	9939	5295	26189	17648	9078,11	8700,59	9152,5	5799,19	25141,74	19761,8	118,79	0	-6,9
AAGGATGGATAAGATCTGTA	sgTRA-238	chr14	22544626	22544649	+	chr14:22544579-22544650	3,02	107	100	382	0	0	0	88,04	117,51	351,77	0	0	0	117,51	0	-6,89
GCCACAAGTAGAACAGGAAG	sgTRA-1266	chr14	22556371	22556394	+	chr14:22556365-22556433	3,02	225	100	14	0	0	2514	185,13	117,51	12,89	0	0	2815,12	117,51	0	-6,89
CTGGGCATTAGCAGAATGGG	sgTRA-451	chr14	22547044	22547067	-	chr14:22547017-22547090	3,02	1151	1514	501	834	150	0	947,06	1779,13	461,35	913,41	144	0	947,06	144	-2,71
GCCTAGAAGGCCCTGTGACC	sgTRA-590	chr14	22548539	22548562	-	chr14:22548508-22548628	3,01	87	216	127	0	0	0	71,58	253,83	116,95	0	0	0	116,95	0	-6,88
CTCAATAAGAACAACTCAAA	sgTRA-697	chr14	22550181	22550204	-	chr14:22550157-22550272	3,01	1377	919	328	0	1043	176	1133,02	1079,94	302,04	0	1001,29	197,08	1079,9	197,08	-2,45
CCTACCCGACATTTCGTAAG	sgTRA-983	chr14	22553432	22553455	+	chr14:22553367-22553463	3	3014	3430	2153	0	0	0	2479,96	4030,66	1982,63	0	0	0	898,97	129,24	-2,79
AGAACCAGTGTCCCTTCTCC	sgTRA-992	chr14	22553511	22553534	+	chr14:22553475-22553585	3	6758	5532	4762	2629	2350	7333	5560,58	6500,76	4385,17	2879,33	2256,03	8211,32	5560,6	2879,3	-0,95
GGGCCCGGTGCAAGTCACCG	sgTRA-1317	chr14	22556665	22556688	-	chr14:22556659-22556757	2,99	1440	1368	1205	227	0	890	1184,85	1607,56	1109,65	248,61	0	996,6	1184,9	248,61	-2,25
AAATCCATGCAGGCAGAGTC	sgTRA-1642	chr14	22559689	22559712	-	chr14:22559689-22559809	2,99	1857	2103	2688	0	1057	827	1527,97	2471,28	2475,29	0	1014,73	926,05	2471,3	926,05	-1,42
CCAGCTGCTCGTGATGGACT	sgTRA-483	chr14	22547325	22547348	-	chr14:22547317-22547432	2,98	77	93	131	0	0	0	63,36	109,29	120,63	0	0	0	109,29	0	-6,79
ATCACCTTGCATAGATCTGT	sgTRA-1057	chr14	22554544	22554567	-	chr14:22554475-22554583	2,97	418	522	699	45	1016	45	343,94	613,41	643,69	49,28	975,37	50,39	613,41	50,39	-3,58
CCTGCAGTTAGGCTCTGGGT	sgTRA-1204	chr14	22555732	22555755	+	chr14:22555721-22555825	2,96	930	649	765	84	0	179	765,22	762,65	704,46	92	0	200,44	762,65	92	-3,04
GCTTTACAAGAACTCTGACC	sgTRA-64	chr14	22542161	22542184	-	chr14:22542107-22542184	2,96	171	89	57	0	0	0	140,7	104,59	52,49	0	0	0	104,59	0	-6,72
TGACCCCTTCACTGCTGTCC	sgTRA-1041	chr14	22554043	22554066	-	chr14:22554039-22554111	2,95	6044	5775	10109	2	5945	3369	4973,09	6786,32	9309,05	2,19	5707,27	3772,52	6786,3	3772,5	-0,85
GGGGTGGACCAGGAGCAAGT	sgTRA-1092	chr14	22554769	22554792	+	chr14:22554735-22554821	2,95	154	54	112	0	0	0	126,71	63,46	103,14	0	0	0	103,14	0	-6,7
CTTAGTAACATGTTCCCTGC	sgTRA-1156	chr14	22555180	22555203	+	chr14:22555171-22555228	2,94	3232	1662	2509	0	0	3747	2659,34	1953,05	2310,46	0	0	4195,8	102,24	0	-6,69
AGTCATCCTTCCTGTGGCAG	sgTRA-699	chr14	22550202	22550225	+	chr14:22550157-22550272	2,94	2141	2288	2596	3676	398	807	1761,65	2688,67	2390,57	4026,03	382,08	903,66	2390,6	903,66	-1,4
GGAGCAGAGAACCACTGGGT	sgTRA-406	chr14	22546437	22546460	+	chr14:22546397-22546499	2,94	2699	2805	2380	737	5	2674	2220,78	3296,21	2191,66	807,18	4,8	2994,28	2220,8	807,18	-1,46
CTTAGGCAGCTTGTTGAATG	sgTRA-867	chr14	22552266	22552289	-	chr14:22552216-22552316	2,94	7619	6046	4190	3127	309	12789	6269,02	7104,77	3858,43	3424,75	296,64	14320,81	6269	3424,8	-0,87
CCTAGAAAAGATTTGTTCTA	sgTRA-28	chr14	22541678	22541701	-	chr14:22541663-22541770	2,92	681	551	1373	1	548	9871	560,34	647,49	1264,35	1,1	526,09	11053,31	97,61	0	-6,62
GTAAAACCAAGAGGCCACAG	sgTRA-733	chr14	22550531	22550554	-	chr14:22550451-22550563	2,91	209	282	402	2904	12	0	171,97	331,38	370,19	3180,52	11,52	0	331,38	11,52	-4,73
GAACACAAGACTCTGAGAAA	sgTRA-313	chr14	22545600	22545623	-	chr14:22545579-22545623	2,91	3122	3425	4727	1766	7464	3	2568,83	4024,79	4352,94	1934,16	7165,53	3,36	4024,8	1934,2	-1,06
GAAGCACCTGTAACAATCGA	sgTRA-1890	chr14	22564660	22564683	+	chr14:22564617-22564709	2,91	1623	1255	1151	726	359	0	1335,43	1474,78	1059,92	795,13	344,64	0	1335,4	344,64	-1,95
ACCAACGCCCAGGGTGGGAG	sgTRA-955	chr14	22552981	22553004	+	chr14:22552932-22553005	2,89	2384	2407	2125	623	421	6866	1961,59	2828,51	1956,84	682,32	404,16	7688,38	1961,6	682,32	-1,52
AGAGAAAAGTCTCACCTACC	sgTRA-53	chr14	22542059	22542082	-	chr14:22541996-22542116	2,89	112	110	81	0	0	0	92,16	129,26	74,59	0	0	0	92,16	0	-6,54
TAAGTGATATCTCCAGAGAA	sgTRA-214	chr14	22544189	22544212	-	chr14:22544145-22544226	2,89	656	477	448	0	117	39	539,77	560,53	412,55	0	112,32	43,67	539,77	43,67	-3,6
ACTTGAGTGAGTGTTTAACC	sgTRA-325	chr14	22545887	22545910	+	chr14:22545836-22545939	2,87	322	88	669	7243	8	1	264,95	103,41	616,06	7932,67	7,68	1,12	264,95	7,68	-4,94
AACTTGGGTCAGCAAGGATA	sgTRA-1598	chr14	22559288	22559311	-	chr14:22559273-22559373	2,87	4047	2938	5521	1455	5028	6	3329,93	3452,5	5084,11	1593,54	4826,94	6,72	3452,5	1593,5	-1,11
CATTTCCCTTGGTAAATCAC	sgTRA-1604	chr14	22559314	22559337	-	chr14:22559273-22559373	2,87	91	75	156	0	0	0	74,88	88,13	143,66	0	0	0	88,13	0	-6,48
ACGCTCGCTCACTCCTGGAC	sgTRA-1740	chr14	22561140	22561163	+	chr14:22561062-22561169	2,86	4100	2373	2404	4537	4575	5	3373,54	2788,56	2213,76	4969,01	4392,05	5,6	2788,6	4392,1	0,66
TCTGCATTGCCGAGGCCACC	sgTRA-391	chr14	22546347	22546370	+	chr14:22546336-22546403	2,86	105	67	115	0	0	0	86,4	78,73	105,9	0	0	0	86,4	0	-6,45
GTGGCAGCGGAACTCACTAA	sgTRA-703	chr14	22550215	22550238	+	chr14:22550157-22550272	2,85	105	73	45	289	0	0	86,4	85,78	41,44	316,52	0	0	85,78	0	-6,44
CTTCCTCCTAAGGGTAAAAG	sgTRA-104	chr14	22542723	22542746	+	chr14:22542713-22542777	2,85	75	194	93	0	0	0	61,71	227,97	85,64	0	0	0	85,64	0	-6,44
CCCACTTCCCTCCAGGTGTT	sgTRA-1268	chr14	22556403	22556426	-	chr14:22556365-22556433	2,85	998	517	738	429	0	166	821,17	607,54	679,6	469,85	0	185,88	1825	624,83	-1,54
GAAATGTCGGGTAGGACTGG	sgTRA-985	chr14	22553440	22553463	+	chr14:22553367-22553463	2,84	12816	5795	11243	5930	43025	5346	10545,19	6809,82	10353,31	6494,65	41304,49	5986,32	10353	6494,7	-0,67
AAACAAGACACTTAGTCTTA	sgTRA-1639	chr14	22559641	22559664	-	chr14:22559579-22559677	2,84	1354	1357	892	239	327	0	1114,09	1594,64	821,41	261,76	313,92	0	1114,1	261,76	-2,09
GCAGTTCATTTTGAATTTAA	sgTRA-287	chr14	22545285	22545308	+	chr14:22545233-22545318	2,83	19	70	106	0	0	0	15,63	82,26	97,61	0	0	0	82,26	0	-6,38
GTCCTCTAGAATCTTAGGGC	sgTRA-1172	chr14	22555310	22555333	-	chr14:22555235-22555337	2,83	108	70	62	0	0	0	88,86	82,26	57,09	0	0	0	82,26	0	-6,38
GGTGGGCTCCATGGTCAGAG	sgTRA-375	chr14	22546224	22546247	-	chr14:22546193-22546249	2,83	10667	5889	8037	9559	28591	4522	8776,96	6920,28	7401,01	10469,2	27447,69	5063,63	7401	10469	0,5
ATATCCAGACACACTCCCCA	sgTRA-1663	chr14	22560155	22560178	+	chr14:22560090-22560207	2,83	2313	1619	1634	2	7835	2794	1903,17	1902,52	1504,7	2,19	7521,69	3128,65	1902,5	3128,7	0,72
TTATTGAGTCATCCTTCCTG	sgTRA-698	chr14	22550196	22550219	+	chr14:22550157-22550272	2,83	6896	3725	6571	8654	3243	1833	5674,13	4377,32	6051,02	9478,03	3113,32	2052,55	5674,1	3113,3	-0,87
GAGGAAAGGGGGTGGCCTTG	sgTRA-328	chr14	22545931	22545954	-	chr14:22545931-22546016	2,82	1873	979	1392	316	2	2615	1541,13	1150,44	1281,85	346,09	1,92	2928,21	1281,8	346,09	-1,89
CTATGCAAGGTGATGCAGCA	sgTRA-1060	chr14	22554553	22554576	+	chr14:22554475-22554583	2,81	2774	1472	3413	2800	0	808	2282,49	1729,78	3142,92	3066,61	0	904,78	2282,5	904,78	-1,33
ATGACGTCATGGTTACCAAG	sgTRA-1283	chr14	22556453	22556476	+	chr14:22556439-22556536	2,8	2114	1568	1718	0	16551	2575	1739,43	1842,59	1582,05	0	15889,15	2883,42	1739,4	2883,4	0,73
TTCTAGGAGCAAATGTACCC	sgTRA-790	chr14	22551481	22551504	-	chr14:22551481-22551560	2,8	93	166	50	0	0	0	76,52	195,07	46,04	0	0	0	76,52	0	-6,28
TGGCTCTGTTTGGGGCTATG	sgTRA-792	chr14	22551509	22551532	-	chr14:22551481-22551560	2,8	3680	2885	2439	189	19714	1224	3027,96	3390,22	2246	207	18925,67	1370,61	3028	1370,6	-1,14
ATGCTTCCAGCCTTGATGGG	sgTRA-1586	chr14	22559186	22559209	+	chr14:22559182-22559263	2,79	9380	6512	10298	17525	4798	5	7718	7652,38	9483,09	19193,72	4606,14	5,6	7718	4606,1	-0,74
CTGAGCTAAGAGAGCCGTAC	sgTRA-774	chr14	22551030	22551053	-	chr14:22550981-22551053	2,78	351	103	223	4241	6	2	288,81	121,04	205,35	4644,83	5,76	2,24	205,35	5,76	-4,93
CGGGTCTCCTCTGAGGTTCT	sgTRA-1045	chr14	22554080	22554103	+	chr14:22554039-22554111	2,78	1952	645	925	0	0	0	1606,13	757,95	851,8	0	0	0	73,23	0	-6,21
CTGATTGTTAGTCATCAGTG	sgTRA-348	chr14	22546049	22546072	-	chr14:22546023-22546096	2,77	3522	2773	2572	0	0	0	2897,95	3258,61	2368,47	0	0	0	71,59	0	-6,18
TTTCCTCCTCAAAAGGCAGG	sgTRA-421	chr14	22546531	22546554	+	chr14:22546498-22546560	2,75	1806	1450	1744	0	661	484	1486	1703,92	1605,99	0	634,57	541,97	1606	541,97	-1,57
AAAGTGTTTTCCGCAACACC	sgTRA-1747	chr14	22561305	22561328	+	chr14:22561282-22561354	2,74	199	58	0	0	0	0	163,74	68,16	0	0	0	0	68,16	0	-6,11
TTGGGGGACCAGTGACTGCT	sgTRA-1050	chr14	22554516	22554539	-	chr14:22554475-22554583	2,73	2996	1514	2226	4937	46	720	2465,15	1779,13	2049,85	5407,1	44,16	806,24	2049,9	806,24	-1,35
GCCTTGGCTCGCAGGGTCTG	sgTRA-1139	chr14	22555097	22555120	-	chr14:22555096-22555188	2,72	1096	505	1290	179	1037	1	901,8	593,44	1187,92	196,04	995,53	1,12	901,8	196,04	-2,2
AGTTGCTGAGCCAGCCCTGG	sgTRA-394	chr14	22546362	22546385	-	chr14:22546336-22546403	2,72	1557	1351	2000	498	0	827	1281,12	1587,59	1841,73	545,42	0	926,05	1587,6	545,42	-1,54
TCAGAAAAATTAAAGGCCCC	sgTRA-1468	chr14	22558108	22558131	-	chr14:22558090-22558158	2,71	78	209	4	0	0	0	64,18	245,6	3,68	0	0	0	64,18	0	-6,03
ATCTGTGGGACAAGAGGATC	sgTRA-495	chr14	22547484	22547507	-	chr14:22547484-22547556	2,71	3793	1831	2373	818	1	1167	3120,94	2151,64	2185,22	895,89	0,96	1306,78	2185,2	895,89	-1,29
AAGTTCCTGTGATGTCAAGC	sgTRA-654	chr14	22549638	22549661	+	chr14:22549629-22549722	2,7	1022	976	927	1403	7529	1029	840,92	1146,92	853,64	1536,59	7227,93	1152,25	853,64	1536,6	0,85
GGGACTGTGGTAAATCACGC	sgTRA-1222	chr14	22555964	22555987	+	chr14:22555921-22555996	2,7	3372	2554	3726	2351	1468	1	2774,53	3001,26	3431,15	2574,86	1409,3	1,12	3001,3	1409,3	-1,09
TAATCAGTGGGATTTTAGGA	sgTRA-1564	chr14	22558973	22558996	-	chr14:22558960-22559060	2,7	4173	1468	2802	1046	1	1542	3433,6	1725,08	2580,27	1145,6	0,96	1726,69	2580,3	1145,6	-1,17
ACACCATTGCACAAACTCAC	sgTRA-194	chr14	22544036	22544059	-	chr14:22544008-22544084	2,69	10490	7201	7576	27942	12140	16	8631,32	8462,04	6976,49	30602,62	11654,54	17,92	8462	11655	0,46
CTGCACCTGCGGTTGGGGGG	sgTRA-1304	chr14	22556605	22556628	-	chr14:22556548-22556654	2,69	4112	1989	2065	3663	3829	0	3383,41	2337,31	1901,59	4011,79	3675,88	0	2337,3	3675,9	0,65
ACTAATCCTTCGATTGTTAC	sgTRA-1891	chr14	22564666	22564689	-	chr14:22564617-22564709	2,69	55	56	66	0	0	0	45,25	65,81	60,78	0	0	0	60,78	0	-5,95
GTCATCCCACACCTTAGAGG	sgTRA-254	chr14	22544974	22544997	+	chr14:22544949-22545009	2,69	2115	1345	2235	588	0	9285	1740,25	1580,54	2058,14	643,99	0	10397,12	1740,3	643,99	-1,43
GGCCCTCCTCTCCTTTGGGG	sgTRA-1408	chr14	22557313	22557336	-	chr14:22557247-22557339	2,68	1658	941	1638	398	12529	3	1364,23	1105,79	1508,38	435,9	12027,98	3,36	1364,2	435,9	-1,64
GATAGATGTGTGCCTGCCTG	sgTRA-1216	chr14	22555922	22555945	-	chr14:22555921-22555996	2,67	1013	556	1355	0	186	9635	833,51	653,37	1247,78	0	178,56	10789,04	833,51	178,56	-2,22
GGAAAGATTTTTTGGCAGAC	sgTRA-545	chr14	22548133	22548156	-	chr14:22548089-22548178	2,67	141	27	63	0	0	0	116,02	31,73	58,01	0	0	0	58,02	0	-5,88
GGCACAGGGCAGGGACTTGT	sgTRA-1395	chr14	22557247	22557270	-	chr14:22557247-22557339	2,66	2161	1746	1428	0	705	2378	1778,1	2051,76	1315	0	676,81	2662,83	1778,1	676,81	-1,39
GTCAAATCTCTGGGCTTGTG	sgTRA-925	chr14	22552752	22552775	-	chr14:22552752-22552850	2,64	2761	2067	4421	994	3935	4976	2271,79	2428,97	4071,15	1088,65	3777,65	5572	2429	3777,6	0,64
GAAAGCCTGGGATCCGAGTC	sgTRA-1627	chr14	22559530	22559553	-	chr14:22559517-22559587	2,64	13	48	4	0	48	50	10,7	56,41	3,68	0	46,08	55,99	10,7	46,08	2,01
TGGAATAACTTGGGTCAGCA	sgTRA-1599	chr14	22559294	22559317	-	chr14:22559273-22559373	2,62	2616	2115	4949	117	1172	1420	2152,48	2485,38	4557,37	128,14	1125,13	1590,08	2485,4	1125,1	-1,14
GCAGTTGTCAGCAAGACGAC	sgTRA-787	chr14	22551127	22551150	-	chr14:22551071-22551150	2,62	682	564	786	1120	1272	483	561,16	662,77	723,8	1226,65	1221,13	540,85	662,77	1221,1	0,88
TTACGGTCTCATGCTTTATA	sgTRA-487	chr14	22547366	22547389	-	chr14:22547317-22547432	2,62	5406	4812	5219	5087	1447	2401	4448,13	5654,68	4806,01	5571,38	1389,14	2688,58	4806	2688,6	-0,84
AGAAATAAGGAGAGGCAAGT	sgTRA-543	chr14	22548109	22548132	-	chr14:22548089-22548178	2,61	63	224	41	0	0	0	51,84	263,23	37,76	0	0	0	51,84	0	-5,72
GGGAAACGCAAGTAACAGGA	sgTRA-1734	chr14	22561088	22561111	+	chr14:22561062-22561169	2,6	2074	1263	1615	1460	554	1	1706,52	1484,18	1487,2	1599,02	531,85	1,12	1487,2	531,85	-1,48
GCGTCTGTGTCAAGGCCACC	sgTRA-1253	chr14	22556219	22556242	+	chr14:22556206-22556327	2,59	17	106	54	0	2176	0	13,99	124,56	49,73	0	2088,98	0	49,73	0	-5,66
GACCTTAGGAACCATGAGGC	sgTRA-172	chr14	22543418	22543441	+	chr14:22543360-22543443	2,59	0	42	88	0	24	0	0	49,36	81,04	0	23,04	0	49,36	0	-5,65
GCCCCAGGCCACGTGCCGAG	sgTRA-1298	chr14	22556563	22556586	+	chr14:22556548-22556654	2,59	3052	1436	1135	156	10735	2431	2511,23	1687,47	1045,18	170,85	10305,72	2722,17	1687,5	2722,2	0,69
TAGAACAAATCTTTTCTAGG	sgTRA-27	chr14	22541675	22541698	-	chr14:22541663-22541770	2,54	0	38	66	0	0	0	0	44,65	60,78	0	0	0	44,66	0	-5,51
CGGATGTCCCCCTACCTGCC	sgTRA-1076	chr14	22554623	22554646	+	chr14:22554582-22554654	2,54	1191	846	1750	145	3321	871	979,97	994,15	1611,52	158,81	3188,2	975,32	2039,7	887,13	-1,2
ATTTTCACTTAACGTTTTGT	sgTRA-1718	chr14	22560888	22560911	+	chr14:22560888-22560939	2,53	24	37	181	0	0	0	19,75	43,48	166,68	0	0	0	43,48	0	-5,48
CACTGGTTCTTAATTCTGCA	sgTRA-990	chr14	22553498	22553521	-	chr14:22553475-22553585	2,53	225	0	47	0	124	0	185,13	0	43,28	0	119,04	0	43,28	0	-5,47
GGGTTCGGAATTAGGCTGGC	sgTRA-1421	chr14	22557448	22557471	+	chr14:22557371-22557479	2,53	5375	4213	6044	4113	2426	2555	4422,63	4950,78	5565,72	4504,64	2328,99	2861,03	4950,8	2861	-0,79
CCACCACTGCAAAGAATGGC	sgTRA-1789	chr14	22561886	22561909	-	chr14:22561886-22561968	2,53	5426	3658	6984	3	18757	5	4464,59	4298,59	6431,34	3,29	18006,94	5,6	205,7	11,52	-4,05
TTTCTAGCTTCAATAGACCA	sgTRA-675	chr14	22549900	22549923	+	chr14:22549861-22549936	2,52	4581	3759	4159	7195	5810	3890	3769,31	4417,28	3829,89	7880,1	5577,67	4355,93	3829,9	5577,7	0,54
ATTCAGAGGGGATAGGGTGC	sgTRA-234	chr14	22544544	22544567	+	chr14:22544490-22544567	2,52	411	412	450	47	228	0	338,18	484,15	414,39	51,48	218,88	0	414,39	51,48	-2,98
GAGAGAGAGTTCGTCCCACC	sgTRA-1437	chr14	22557539	22557562	-	chr14:22557474-22557567	2,51	2589	1129	1822	619	1153	0	2130,27	1326,71	1677,82	677,94	1106,89	0	1677,8	677,94	-1,31
CTAATTCCCTCTGACATACC	sgTRA-1107	chr14	22554877	22554900	-	chr14:22554834-22554931	2,5	1874	945	2833	881	625	0	1541,95	1110,49	2608,82	964,89	600,01	0	1542	600,01	-1,36
TTTGTTACTATATTCTCCTC	sgTRA-1461	chr14	22558010	22558033	+	chr14:22558010-22558098	2,5	523	568	828	0	148	1254	430,33	667,47	762,48	0	142,08	1404,2	667,47	142,08	-2,22
ACAGAGCCAGAGGCATATGG	sgTRA-1902	chr14	22564887	22564910	+	chr14:22564871-22564969	2,5	944	1617	1345	1	8183	382	776,74	1900,17	1238,57	1,1	7855,77	427,75	1238,6	427,75	-1,53
CTGCTTTCAGAAGGAGCCCC	sgTRA-1529	chr14	22558716	22558739	+	chr14:22558707-22558771	2,5	1021	960	544	0	1886	197	840,09	1128,12	500,95	0	1810,58	220,6	840,09	220,6	-1,92
AAAGCTGCCCTTACCTGGGC	sgTRA-514	chr14	22547769	22547792	-	chr14:22547756-22547863	2,49	91	90	78	0	272	2	74,88	105,76	71,83	0	261,12	2,24	74,88	2,24	-4,55
TGGAGCGGGTCTGACGATCC	sgTRA-1410	chr14	22557371	22557394	-	chr14:22557371-22557479	2,49	7960	6732	4247	4236	4	3628	6549,6	7910,91	3910,92	4639,35	3,84	4062,55	6549,6	4062,5	-0,69
CCACCTGGGCAACGCGGCGA	sgTRA-1256	chr14	22556234	22556257	-	chr14:22556206-22556327	2,46	6559	3130	4760	15130	24029	70191	5396,84	3678,13	4383,33	16570,67	23068,12	78598,18	3713,4	5388,5	0,54
TATCGAGTAAACGGTAGCGC	sgTRA-442	chr14	22546914	22546937	+	chr14:22546905-22547020	2,46	3133	1921	3521	252	4001	1134	2577,88	2257,41	3242,37	276	3841,01	1269,83	2577,9	1269,8	-1,02
ACTCTTCTTTCCAGAGGATG	sgTRA-1294	chr14	22556513	22556536	-	chr14:22556439-22556536	2,45	3126	1970	2712	1114	6255	935	2572,12	2314,99	2497,39	1220,07	6004,87	1046,99	2497,4	1220,1	-1,03
AGGTCTGATCTTGGCTGGTT	sgTRA-1328	chr14	22556759	22556782	-	chr14:22556756-22556846	2,45	3600	2499	3769	1371	1912	1368	2962,13	2936,62	3470,75	1501,55	1835,54	1531,85	2962,1	1531,9	-0,95
GAGTGGTGGCCCCTTGCTCA	sgTRA-1214	chr14	22555895	22555918	+	chr14:22555865-22555918	2,45	5055	2466	3838	3496	2004	1663	4159,33	2897,85	3534,29	3828,89	1923,86	1862,19	3534,3	1923,9	-0,88
ATGGGACAGTGCAGATTGAC	sgTRA-314	chr14	22545685	22545708	-	chr14:22545685-22545727	2,44	728	756	1238	0	1585	3520	599,01	888,39	1140,03	0	1521,62	3941,61	888,39	1521,6	0,78
GTGAGCAAGTGTTGGGAGTG	sgTRA-1098	chr14	22554798	22554821	+	chr14:22554735-22554821	2,43	2930	1985	2432	1028	0	2532	2410,85	2332,61	2239,55	1125,89	0	2835,27	2332,6	1125,9	-1,05
CCTCATCCACCTTCCTAGCC	sgTRA-437	chr14	22546823	22546846	-	chr14:22546805-22546887	2,41	40	0	212	0	0	0	32,91	0	195,22	0	0	0	32,91	0	-5,08
GCCAGTGATGGACAAGGGCG	sgTRA-492	chr14	22547407	22547430	-	chr14:22547317-22547432	2,41	40	139	21	0	0	0	32,91	163,34	19,34	0	0	0	32,91	0	-5,08
CCCAAACACCTGGAGGGAAG	sgTRA-1272	chr14	22556405	22556428	+	chr14:22556365-22556433	2,4	2503	1254	1628	565	0	4491	2059,5	1473,6	1499,17	618,8	0	5028,91	3849,2	2173,5	-0,82
TTCGTATCTGTAAAACCAAG	sgTRA-734	chr14	22550540	22550563	-	chr14:22550451-22550563	2,39	0	40	34	341	0	0	0	47	31,31	373,47	0	0	31,31	0	-5,01
CACTTCCCTCCAGGTGTTTG	sgTRA-1271	chr14	22556404	22556427	+	chr14:22556365-22556433	2,39	739	470	802	0	1	12541	608,06	552,31	738,54	0	0,96	14043,11	1499,2	618,8	-1,28
CTCCGCCATCCCACAGATGA	sgTRA-835	chr14	22551920	22551943	+	chr14:22551907-22551996	2,38	4692	3009	4654	11151	2291	4	3860,65	3535,94	4285,72	12212,79	2199,39	4,48	3860,6	2199,4	-0,81
GTAGAAGGATAGGATTGAAA	sgTRA-1452	chr14	22557736	22557758	+	chr14:22557665-22557759	2,37	338	266	519	35	508	0	278,11	312,58	477,93	38,33	487,69	0	312,58	38,33	-3
GAATCCCTCATCTACAGCAG	sgTRA-1854	chr14	22563844	22563867	-	chr14:22563790-22563867	2,36	1630	1305	2132	336	2172	581	1341,19	1533,53	1963,29	367,99	2085,14	650,59	1533,5	650,59	-1,24
TGTCCATTGACATCATCAAC	sgTRA-230	chr14	22544513	22544536	-	chr14:22544490-22544567	2,35	13	80	31	0	0	0	10,7	94,01	28,55	0	0	0	28,55	0	-4,88
GAACTAGTATCACTTAAGAA	sgTRA-1843	chr14	22563619	22563642	+	chr14:22563619-22563676	2,35	0	171	31	0	0	0	0	200,95	28,55	0	0	0	28,55	0	-4,88
AGCGCCCTGCGTCTGTGTCA	sgTRA-1251	chr14	22556211	22556234	+	chr14:22556206-22556327	2,34	15729	9605	12203	13385	18145	6520	12942,05	11287,03	11237,34	14659,51	17419,41	7300,94	11287	14660	0,38
GCCCCTGGGATGCTGAGTGG	sgTRA-382	chr14	22546293	22546316	-	chr14:22546261-22546344	2,32	5634	3622	4353	90	2630	29623	4635,74	4256,28	4008,54	98,57	2524,83	33171,12	4256,3	2524,8	-0,75
CCAAACACCTGGAGGGAAGT	sgTRA-1270	chr14	22556404	22556427	-	chr14:22556365-22556433	2,31	5403	3010	4180	1958	5259	1941	4445,67	3537,11	3849,23	2144,44	5048,7	2173,48	679,6	185,88	-1,86
ACATAGACCCTGCTCTTGCC	sgTRA-622	chr14	22549339	22549362	-	chr14:22549290-22549401	2,31	5356	3004	4066	3	13818	4753	4406,99	3530,06	3744,25	3,29	13265,44	5322,29	3744,2	5322,3	0,51
AGCCTGCCCTTTCTCCTGAG	sgTRA-1176	chr14	22555385	22555408	-	chr14:22555354-22555443	2,3	7399	6241	5670	6177	4062	690	6088	7333,92	5221,32	6765,17	3899,57	772,65	6088	3899,6	-0,64
AGAAACACCAGCGCACCGGC	sgTRA-1504	chr14	22558405	22558428	-	chr14:22558360-22558440	2,3	26	101	28	0	0	0	21,39	118,69	25,78	0	0	0	25,78	0	-4,74
AGAATTAGTGACACTCACTC	sgTRA-277	chr14	22545152	22545175	-	chr14:22545123-22545226	2,29	994	523	604	20057	1123	424	817,88	614,59	556,2	21966,81	1078,09	474,78	614,59	1078,1	0,81
CCCTGATTGTTAGTCATCAG	sgTRA-352	chr14	22546051	22546074	+	chr14:22546023-22546096	2,29	766	398	1654	170	0	0	630,28	467,7	1523,11	186,19	0	0	24,86	0	-4,69
AGTTTTCAGCTTCCTCCTAA	sgTRA-103	chr14	22542714	22542737	+	chr14:22542713-22542777	2,26	3920	2583	3219	0	4870	3910	3225,43	3035,33	2964,27	0	4675,26	4378,32	3035,3	4378,3	0,53
GGCAAACCCCGCCTTTGTGA	sgTRA-1011	chr14	22553686	22553709	-	chr14:22553675-22553796	2,26	4326	3541	3873	39	2156	15436	3559,5	4161,1	3566,52	42,71	2069,78	17284,86	3566,5	2069,8	-0,78
CCCAGGGTCATGGATGCTGA	sgTRA-941	chr14	22552888	22552911	+	chr14:22552874-22552912	2,25	2701	2055	3284	436	1323	3388	2222,42	2414,87	3024,13	477,52	1270,1	3793,8	2414,9	1270,1	-0,93
TGTGCTAGACATGAGGTCTA	sgTRA-506	chr14	22547647	22547670	+	chr14:22547640-22547717	2,25	7137	7336	6487	7379	11595	1915	5872,43	8620,68	5973,67	8081,62	11131,33	2144,37	5973,7	8081,6	0,44
CCTCAGCATAGCCTGCTAAG	sgTRA-875	chr14	22552323	22552346	+	chr14:22552309-22552378	2,21	3048	2952	4829	0	0	242	2507,94	3468,95	4446,87	0	0	270,99	472,3	109,44	-2,1
GATTTAGACGGAAATTTCTC	sgTRA-1080	chr14	22554666	22554689	-	chr14:22554664-22554742	2,21	847	130	471	0	101	84	696,92	152,77	433,73	0	96,96	94,06	433,73	94,06	-2,19
AACTGGCCCTCAGTTTTTAA	sgTRA-1028	chr14	22553863	22553886	-	chr14:22553808-22553886	2,19	1266	1495	1429	526	3659	3	1041,68	1756,8	1315,92	576,09	3512,68	3,36	1315,9	576,09	-1,19
AAGGCGGGGTTTGCCACCTT	sgTRA-1012	chr14	22553694	22553717	+	chr14:22553675-22553796	2,17	2201	2407	3652	1458	8	1931	1811,01	2828,51	3363,01	1596,83	7,68	2162,29	2828,5	1596,8	-0,82
CCTCATTCTCACATCCGGGA	sgTRA-923	chr14	22552708	22552731	+	chr14:22552684-22552735	2,16	3855	3878	3240	0	4018	187	3171,95	4557,11	2983,61	0	3857,33	209,4	527,66	142,21	-1,88
TGCAGCAAGGCCAACATGCC	sgTRA-1309	chr14	22556623	22556646	+	chr14:22556548-22556654	2,15	1371	814	1026	339	425	133	1128,08	956,55	944,81	371,28	408	148,93	956,55	371,28	-1,36
GTGCATAATGATGCAGTTCC	sgTRA-1887	chr14	22564617	22564640	+	chr14:22564617-22564709	2,15	1689	1752	1441	0	664	958	1389,73	2058,81	1326,97	0	637,45	1072,75	1389,7	637,45	-1,12
GGCAGCTTTGGTGCCTTCGC	sgTRA-517	chr14	22547783	22547806	+	chr14:22547756-22547863	2,14	4782	5181	3894	7889	13	4868	3934,7	6088,3	3585,86	8640,19	12,48	5451,07	3934,7	5451,1	0,47
GTAGCAGCTTTCACCTCCTT	sgTRA-808	chr14	22551696	22551719	-	chr14:22551600-22551720	2,12	1251	565	582	944	225	85	1029,34	663,94	535,94	1033,89	216	95,18	663,94	216	-1,62
TCTGGAAGTGCCGATCCTCA	sgTRA-340	chr14	22545993	22546016	-	chr14:22545931-22546016	2,11	2720	1366	4104	2976	6	4851	2238,06	1605,21	3779,24	3259,37	5,76	5432,03	2238,1	3259,4	0,54
AGATGTACAGTTTGCTTTGC	sgTRA-463	chr14	22547097	22547120	+	chr14:22547082-22547172	2,11	2506	2485	2555	3678	946	1160	2061,97	2920,17	2352,82	4028,22	908,17	1298,94	2352,8	1298,9	-0,86
CTCACCTAAGAGAAAAGACA	sgTRA-933	chr14	22552799	22552822	+	chr14:22552752-22552850	2,1	1558	1206	1278	1033	0	523	1281,94	1417,19	1176,87	1131,36	0	585,64	1281,9	585,64	-1,13
AGAGGACCCTATAGAGGCCT	sgTRA-583	chr14	22548456	22548479	+	chr14:22548427-22548485	2,1	1151	944	1412	476	1	427	947,06	1109,31	1300,26	521,32	0,96	478,14	1109,3	478,14	-1,21
AAATAAGAGCCAAGTCTAGT	sgTRA-711	chr14	22550311	22550334	+	chr14:22550286-22550343	2,09	7765	4480	6179	12784	3954	2827	6389,15	5264,54	5690,04	14001,28	3795,89	3165,61	5690	3795,9	-0,58
GAACTCTCCTACCCCCAAGG	sgTRA-804	chr14	22551683	22551706	+	chr14:22551600-22551720	2,07	3115	1756	3021	1338	5474	447	2563,07	2063,51	2781,94	1465,4	5255,1	500,54	2563,1	1465,4	-0,81
TAGGGGGACATCCGGAAAGC	sgTRA-1077	chr14	22554631	22554654	+	chr14:22554582-22554654	2,07	4521	4165	3894	4683	2400	7140	3719,94	4894,37	3585,86	5128,91	2304,03	7995,2	3719,9	5128,9	0,46
TGTTGGAGGTTATAGAGGCC	sgTRA-1765	chr14	22561667	22561690	-	chr14:22561605-22561713	2,06	0	22	16	0	0	0	0	25,85	14,73	0	0	0	14,73	0	-3,98
GTTTCTCCTCCTCTAAGGTG	sgTRA-256	chr14	22544980	22545003	-	chr14:22544949-22545009	2,05	677	765	428	0	182	6944	557,05	898,97	394,13	0	174,72	7775,72	557,05	174,72	-1,67
TTTTTTCCCGTGTCATTCTC	sgTRA-535	chr14	22547952	22547975	-	chr14:22547858-22547975	2,04	637	1765	638	2	199	4355	524,13	2074,09	587,51	2,19	191,04	4876,62	587,51	191,04	-1,62
AAGGGGGGAGGTGCTATTGG	sgTRA-1347	chr14	22556925	22556948	-	chr14:22556877-22556985	2,03	4055	4016	4099	1990	2474	2685	3336,51	4719,28	3774,63	2179,49	2375,07	3006,6	3774,6	2375,1	-0,67
GTTTCCTTGAGTGGCAGGCC	sgTRA-474	chr14	22547232	22547255	+	chr14:22547210-22547308	2,03	271	550	185	342	449	6496	222,98	646,32	170,36	374,57	431,05	7274,06	222,98	431,05	0,95
CTTGCACCGGGCCCGCAAGC	sgTRA-1318	chr14	22556674	22556697	+	chr14:22556659-22556757	2,02	1207	1332	1217	0	2453	1547	993,14	1565,26	1120,7	0	2354,91	1732,29	1120,7	1732,3	0,63
TGCTCATGACGCTGCGGCTG	sgTRA-746	chr14	22550631	22550654	+	chr14:22550563-22550654	2,01	2049	2151	5819	1436	3732	5270	1685,95	2527,68	5358,53	1572,73	3582,76	5901,22	2527,7	3582,8	0,5
AGGGGACAGATTTAATGGTA	sgTRA-283	chr14	22545203	22545226	+	chr14:22545123-22545226	1,98	5127	3679	4380	6440	2868	3	4218,57	4323,27	4033,4	7053,21	2753,31	3,36	4218,6	2753,3	-0,62
TAGCGCTGGGGCTTAGACGC	sgTRA-445	chr14	22546928	22546951	+	chr14:22546905-22547020	1,97	11795	7823	8405	30510	12148	1335	9705,1	9192,96	7739,89	33415,14	11662,22	1494,9	9193	11662	0,34
ACCAGATAATCTGAACATTC	sgTRA-83	chr14	22542540	22542563	+	chr14:22542499-22542601	1,97	5903	3152	6804	7740	3387	9	4857,07	3703,98	6265,58	8477	3251,56	10,08	4857,1	3251,6	-0,58
AGCTAGGGCTGATTCTCTGA	sgTRA-1343	chr14	22556897	22556920	+	chr14:22556877-22556985	1,96	2889	2214	1901	0	1581	1239	2377,11	2601,72	1750,57	0	1517,78	1387,4	2377,1	1387,4	-0,78
CCTGGCCTCTTTTAAGAACA	sgTRA-1821	chr14	22562723	22562746	+	chr14:22562722-22562751	1,95	2507	2271	1771	2	8594	1043	2062,8	2668,7	1630,86	2,19	8250,34	1167,93	2062,8	1167,9	-0,82
GGGCAGCAGAGGTGCGGTGA	sgTRA-1326	chr14	22556734	22556757	-	chr14:22556659-22556757	1,93	10900	10261	12644	5966	9178	15138	8968,68	12057,91	11643,45	6534,08	8810,99	16951,16	11643	8811	-0,4
TTCCGACCTCCTGCCTTTTG	sgTRA-423	chr14	22546537	22546560	-	chr14:22546498-22546560	1,92	1827	1340	1680	3108	156	735	1503,28	1574,66	1547,06	3403,94	149,76	823,04	1547,1	823,04	-0,91
AGAGTTCCCTCTGTTTGGAG	sgTRA-801	chr14	22551667	22551690	-	chr14:22551600-22551720	1,86	1399	862	1083	443	1779	0	1151,12	1012,95	997,3	485,18	1707,86	0	1013	485,18	-1,06
CCACCGGCCAAGTCAGCACT	sgTRA-1116	chr14	22554939	22554962	-	chr14:22554924-22554970	1,85	2932	1373	2473	1445	1	0	2412,49	1613,44	2277,3	1582,59	0,96	0	1363,8	721,75	-0,92
TTGCTGCACCTGCGGTTGGG	sgTRA-1305	chr14	22556608	22556631	-	chr14:22556548-22556654	1,85	4408	2230	5322	3496	2487	400	3626,97	2620,52	4900,86	3828,89	2387,55	447,91	3627	2387,5	-0,6
AGGTTGGCTTTAAAGAGGAA	sgTRA-330	chr14	22545945	22545968	-	chr14:22545931-22546016	1,83	3003	1592	1868	50	1133	1021	2470,91	1870,79	1720,18	54,76	1087,69	1143,29	1870,8	1087,7	-0,78
GTATTTTCAAACCACCAGAG	sgTRA-1749	chr14	22561331	22561354	-	chr14:22561282-22561354	1,83	1068	1385	634	374	5193	0	878,77	1627,54	583,83	409,61	4985,34	0	878,77	409,61	-1,1
AGGTTGAACTAGACGTACAT	sgTRA-308	chr14	22545496	22545519	+	chr14:22545458-22545537	1,82	277	406	433	119	0	185	227,92	477,1	398,74	130,33	0	207,16	398,74	130,33	-1,61
GAAGGGAAGTTCTGGGCGTA	sgTRA-240	chr14	22544663	22544686	+	chr14:22544663-22544731	1,81	5093	2358	5867	2603	1795	2644	4190,59	2770,93	5402,73	2850,86	1723,22	2960,69	4190,6	2850,9	-0,56
GTTTCTCTTATTTAAGTAAT	sgTRA-192	chr14	22544008	22544031	+	chr14:22544008-22544084	1,81	0	0	0	0	0	0	0	0	0	0	0	0	8,23	0	-3,21
CACCTAAGAGAAAAGACATG	sgTRA-935	chr14	22552801	22552824	+	chr14:22552752-22552850	1,81	10	0	15	0	0	0	8,23	0	13,81	0	0	0	8,23	0	-3,21
TATGTGAATAATAACACATG	sgTRA-1470	chr14	22558133	22558156	-	chr14:22558090-22558158	1,81	0	0	44	0	0	0	0	0	40,52	0	0	0	8,23	0	-3,21
CTAAGAATCAGAAACGCAAT	sgTRA-1808	chr14	22562094	22562117	+	chr14:22562040-22562151	1,81	1501	1585	1792	0	0	146	1235,04	1862,57	1650,19	0	0	163,49	8,23	0	-3,21
GGAGGTAACCAACACCATTC	sgTRA-603	chr14	22549079	22549103	+	chr14:22549033-22549126	1,81	4241	1230	3761	2088	2	2620	3489,56	1445,4	3463,38	2286,82	1,92	2933,81	3463,4	2286,8	-0,6
GTATGCCTCGCTGCCTCCAT	sgTRA-616	chr14	22549302	22549325	+	chr14:22549290-22549401	1,81	5359	4503	4421	0	3298	2702	4409,46	5291,56	4071,15	0	3166,12	3025,63	4409,5	3025,6	-0,54
GAGCCAACAGTCACTTTATG	sgTRA-1229	chr14	22556031	22556054	+	chr14:22556003-22556121	1,81	2269	574	276	262	0	1415	1866,97	674,52	254,16	286,95	0	1584,48	674,52	286,95	-1,23
GAGGCCTCTGATGCATCTTC	sgTRA-50	chr14	22542015	22542038	+	chr14:22541996-22542116	1,8	2624	1114	812	0	1522	628	2159,07	1309,08	747,74	0	1461,14	703,22	1309,1	703,22	-0,9
CTGTCTGCCAGAGTCCTTTG	sgTRA-299	chr14	22545434	22545457	-	chr14:22545393-22545459	1,78	1523	1401	1661	4041	898	555	1253,15	1646,34	1529,56	4425,78	862,09	621,48	1529,6	862,09	-0,83
TTAGAACGGAAAGTCAGAGA	sgTRA-673	chr14	22549861	22549884	-	chr14:22549861-22549936	1,77	1686	912	1105	0	1205	492	1387,27	1071,71	1017,56	0	1156,81	550,93	1071,7	550,93	-0,96
GCGAGGCATACATAGTGACA	sgTRA-615	chr14	22549290	22549313	-	chr14:22549290-22549401	1,75	1171	464	806	1369	1193	1	963,52	545,26	742,22	1499,36	1145,29	1,12	742,22	1145,3	0,63
AGTTGCAGGCGTCAACATGC	sgTRA-40	chr14	22541866	22541889	-	chr14:22541866-22541947	1,74	8430	3808	9138	4119	102056	7809	6936,33	4474,86	8414,88	4511,21	97974,93	8744,33	6936,3	8744,3	0,33
AGCTTTGAAACAGGTAAGAC	sgTRA-657	chr14	22549669	22549692	+	chr14:22549629-22549722	1,73	3951	3430	3984	793	5152	4321	3250,94	4030,66	3668,74	868,51	4945,98	4838,55	3668,7	4838,6	0,4
TTGACAGTGGAGCTGTTGAA	sgTRA-677	chr14	22549946	22549969	-	chr14:22549946-22549997	1,71	4564	3198	3219	1	20242	2308	3755,33	3758,03	2964,27	1,1	19432,55	2584,44	3755,3	2584,4	-0,54
GAGGGAGAGTCTCTGCCATC	sgTRA-3	chr14	22541035	22541058	+	chr14:22541008-22541077	1,7	475	385	726	146	3462	158	390,84	452,42	668,55	159,9	3323,56	176,92	452,42	176,92	-1,35
TCTATGCAAGGTGATGCAGC	sgTRA-1059	chr14	22554552	22554575	+	chr14:22554475-22554583	1,68	133	481	411	2492	650	2	109,43	565,23	378,48	2729,29	624,01	2,24	378,48	624,01	0,72
GCAACTGTCGGGGAATCACC	sgTRA-398	chr14	22546379	22546402	+	chr14:22546336-22546403	1,68	1186	315	594	80	4052	211	975,86	370,16	547	87,62	3889,97	236,27	547	236,27	-1,21
TAACCATGACGTCATGGAAA	sgTRA-1281	chr14	22556445	22556468	-	chr14:22556439-22556536	1,67	675	845	611	226	2139	29	555,4	992,98	562,65	247,52	2053,46	32,47	562,65	247,52	-1,18
AAACGCAATGGGGCTTGGGG	sgTRA-1815	chr14	22562106	22562129	+	chr14:22562040-22562151	1,66	7528	7210	9759	5840	7752	5802	6194,15	8472,61	8986,74	6396,08	7442,01	6496,94	8472,6	6496,9	-0,38
TAGAGTGATAGTCACATAGA	sgTRA-223	chr14	22544366	22544389	-	chr14:22544330-22544389	1,66	1496	760	1550	0	3732	1579	1230,93	893,09	1427,34	0	3582,76	1768,13	1230,9	1768,1	0,52
TCCTTCAGCATCCATGACCC	sgTRA-942	chr14	22552889	22552912	-	chr14:22552874-22552912	1,64	2817	1096	1461	2106	3	698	2317,87	1287,93	1345,39	2306,53	2,88	781,6	1345,4	781,6	-0,78
GGGAACATAAAGTCCTGCTG	sgTRA-916	chr14	22552684	22552707	-	chr14:22552684-22552735	1,62	1072	476	522	354	264	1	882,06	559,36	480,69	387,71	253,44	1,12	559,36	253,44	-1,14
GTGTGGGCTCCTGTTATGGG	sgTRA-886	chr14	22552408	22552431	-	chr14:22552378-22552470	1,62	2839	2918	2919	1310	1875	23747	2335,97	3429	2688,01	1434,74	1800,02	26591,31	2688	1800	-0,58
TCAGAAACGCAATGGGGCTT	sgTRA-1812	chr14	22562102	22562125	+	chr14:22562040-22562151	1,59	1801	1170	1419	1505	855	1	1481,89	1374,89	1306,71	1648,31	820,81	1,12	1374,9	820,81	-0,74
GAAGGAAGCGCGTGATGGAG	sgTRA-1518	chr14	22558535	22558558	+	chr14:22558525-22558592	1,59	2910	1971	2575	1436	5415	3	2394,39	2316,16	2371,23	1572,73	5198,46	3,36	2371,2	1572,7	-0,59
AGCCAACAGTCACTTTATGT	sgTRA-1230	chr14	22556032	22556055	+	chr14:22556003-22556121	1,58	3250	1024	910	2119	0	1525	2674,15	1203,32	837,99	2320,77	0	1707,66	1203,3	1707,7	0,5
CGTCATGAGCAGATTAAACC	sgTRA-744	chr14	22550619	22550642	-	chr14:22550563-22550654	1,58	139	0	311	26	16673	8	114,37	0	286,39	28,48	16006,27	8,96	114,37	28,48	-1,97
ATCCTTCACCCTCAGAAAGC	sgTRA-425	chr14	22546652	22546675	-	chr14:22546597-22546686	1,58	506	915	388	0	242	156	416,34	1075,23	357,3	0	232,32	174,69	416,34	174,69	-1,25
GGTAAATCACTGGAATAACT	sgTRA-1601	chr14	22559304	22559327	-	chr14:22559273-22559373	1,58	55	30	307	1715	2	90	45,25	35,25	282,71	1878,3	1,92	100,78	45,26	100,78	1,14
TGGGAACATAAAGTCCTGCT	sgTRA-917	chr14	22552685	22552708	-	chr14:22552684-22552735	1,57	3848	3086	4873	7045	4872	2	3166,19	3626,42	4487,39	7715,82	4677,18	2,24	3626,4	4677,2	0,37
GTCAGGGTTCTGGATATCTG	sgTRA-498	chr14	22547499	22547522	-	chr14:22547484-22547556	1,56	1145	1240	1866	815	5919	59	942,12	1457,15	1718,34	892,6	5682,31	66,07	1457,1	892,6	-0,71
TAAGGGGGGAGGTGCTATTG	sgTRA-1348	chr14	22556926	22556949	-	chr14:22556877-22556985	1,55	4848	4049	5049	7671	116	3058	3989	4758,06	4649,46	8401,43	111,36	3424,27	4649,5	3424,3	-0,44
CATTTGCTGCACAGTTGCAT	sgTRA-48	chr14	22541924	22541947	+	chr14:22541866-22541947	1,55	736	615	617	21505	310	10	605,59	722,7	568,18	23552,69	297,6	11,2	605,59	297,6	-1,02
GAGAGCCGTACTGGGGAGAG	sgTRA-771	chr14	22551021	22551044	-	chr14:22550981-22551053	1,54	2582	1802	2142	1279	2	7920	2124,51	2117,57	1972,5	1400,79	1,92	8868,62	2117,6	1400,8	-0,6
ACGGCCCAGCCTGCTCCCCT	sgTRA-1302	chr14	22556578	22556601	-	chr14:22556548-22556654	1,54	2577	2827	4530	737	4470	6728	2120,39	3322,06	4171,53	807,18	4291,25	7533,85	3322,1	4291,3	0,37
GGAAGCACCATTCTAGTTGG	sgTRA-560	chr14	22548280	22548303	+	chr14:22548193-22548310	1,53	2992	1783	2764	2966	0	3103	2461,86	2095,24	2545,28	3248,42	0	3474,66	2461,9	3248,4	0,4
CAGGATAATCACACTCCTAA	sgTRA-187	chr14	22543958	22543981	-	chr14:22543943-22544000	1,5	176	250	256	361	152	667	144,82	293,78	235,74	395,37	145,92	746,89	235,74	395,37	0,74
GTGTGATGGCACATGTGGCC	sgTRA-624	chr14	22549360	22549383	+	chr14:22549290-22549401	1,48	977	861	1024	20	566	1352	803,89	1011,78	942,97	21,9	543,37	1513,94	942,97	543,37	-0,79
ACTACTCAAGCATATGCCAA	sgTRA-1659	chr14	22560123	22560146	+	chr14:22560090-22560207	1,46	3612	2039	3624	680	3985	11013	2972,01	2396,07	3337,22	744,75	3825,65	12332,09	2972	3825,6	0,36
GCTTTCACCTCCTTGGGGGT	sgTRA-805	chr14	22551690	22551713	-	chr14:22551600-22551720	1,43	3101	1216	1569	1791	4131	3	2551,55	1428,95	1444,84	1961,54	3965,81	3,36	1444,8	1961,5	0,44
GTGAACGTTCACTGAAATCA	sgTRA-478	chr14	22547262	22547285	+	chr14:22547210-22547308	1,43	4314	2617	7847	4637	2715	228	3549,62	3075,29	7226,05	5078,53	2606,43	255,31	3549,6	2606,4	-0,45
AACAAGGAAAGCCTGAGTGG	sgTRA-1211	chr14	22555881	22555904	+	chr14:22555865-22555918	1,42	5841	3714	4702	4970	10	27564	4806,06	4364,4	4329,92	5443,24	9,6	30865,5	4364,4	5443,2	0,32
TGTTCTGGCCTGCGAGGAGA	sgTRA-1546	chr14	22558816	22558839	-	chr14:22558772-22558845	1,42	6565	4236	7247	6069	9163	330	5401,78	4977,81	6673,52	6646,89	8796,59	369,53	5401,8	6646,9	0,3
AACACTGAGAATAGGTGGGC	sgTRA-1472	chr14	22558168	22558191	-	chr14:22558168-22558267	1,42	5976	2705	2874	7098	2406	1302	4917,14	3178,7	2646,57	7773,87	2309,79	1457,95	3178,7	2309,8	-0,46
AGTGAATGACTCCTGCAGTT	sgTRA-1200	chr14	22555721	22555744	+	chr14:22555721-22555825	1,41	2318	1598	2228	1297	5617	2250	1907,28	1877,84	2051,69	1420,5	5392,38	2519,5	1907,3	2519,5	0,4
CCAAGATAATCTTTGGATCA	sgTRA-147	chr14	22543195	22543218	-	chr14:22543156-22543259	1,41	67	115	105	7400	3358	1276	55,13	135,14	96,69	8104,62	3223,72	1428,83	224,63	369,6	0,72
GGGAGAAAAGCAGTATGTCA	sgTRA-1716	chr14	22560800	22560823	+	chr14:22560780-22560855	1,4	675	522	636	5877	325	4	555,4	613,41	585,67	6436,6	312	4,48	585,67	312	-0,91
TCCAAGATAATCTTTGGATC	sgTRA-146	chr14	22543194	22543217	+	chr14:22543156-22543259	1,39	1643	274	1447	6313	249	1614	1351,88	321,98	1332,49	6914,12	239,04	1807,32	1332,5	1807,3	0,44
AGAGCAGGGTCTATGTGTGA	sgTRA-623	chr14	22549346	22549369	+	chr14:22549290-22549401	1,37	2758	2306	2861	24711	1973	1494	2269,32	2709,83	2634,6	27063,97	1894,1	1672,94	2634,6	1894,1	-0,48
TTGCTGAATCAAGGATCTCC	sgTRA-1083	chr14	22554688	22554711	-	chr14:22554664-22554742	1,36	3543	2647	2476	1072	3856	12180	2915,23	3110,54	2280,07	1174,08	3701,8	13638,87	2915,2	3701,8	0,34
CAAAATGCCAACTTGAACCC	sgTRA-153	chr14	22543295	22543318	-	chr14:22543295-22543346	1,33	7740	4193	7411	3	6329	2	6368,58	4927,28	6824,55	3,29	6075,91	2,24	442,02	658,23	0,57
AGTAGGGCTGACCAGGAGAA	sgTRA-993	chr14	22553522	22553545	-	chr14:22553475-22553585	1,33	6761	5645	7506	1194	7247	4728	5563,05	6633,55	6912,03	1307,69	6957,2	5294,3	6633,6	5294,3	-0,33
GCTCTGTTTTTATTCTTTAC	sgTRA-1900	chr14	22564871	22564894	-	chr14:22564871-22564969	1,33	605	279	624	9144	10	653	497,8	327,86	574,62	10014,69	9,6	731,21	497,8	731,21	0,55
GGTCCCGGACGTGTCCATCA	sgTRA-1365	chr14	22556988	22557011	-	chr14:22556974-22557048	1,32	5280	5199	4442	3058	1	3979	4344,46	6109,45	4090,49	3349,18	0,96	4455,59	4344,5	3349,2	-0,38
AGATCTGTGGGCGGCCTTGG	sgTRA-1051	chr14	22554532	22554555	-	chr14:22554475-22554583	1,31	7846	4907	7359	7076	20153	2834	6455,8	5766,31	6776,66	7749,77	19347,11	3173,44	6455,8	7749,8	0,26
TGAGATGATTTATGTATTTC	sgTRA-964	chr14	22553055	22553078	-	chr14:22553007-22553123	1,29	641	371	181	588	774	1	527,42	435,97	166,68	643,99	743,05	1,12	435,97	643,99	0,56
CTCCCATTTCCATGACGTCA	sgTRA-1278	chr14	22556441	22556464	-	chr14:22556439-22556536	1,29	1188	105	363	0	0	0	977,5	123,39	334,27	0	0	0	4790,4	3747,9	-0,35
TGGGATGTGTTTTTCTTACT	sgTRA-295	chr14	22545393	22545416	+	chr14:22545393-22545459	1,29	1096	456	1184	6708	8	1107	901,8	535,85	1090,31	7346,73	7,68	1239,59	901,8	1239,6	0,46
GGGTTGCACGTGGTGCCACC	sgTRA-205	chr14	22544146	22544169	-	chr14:22544145-22544226	1,27	1447	972	457	7914	783	6	1190,61	1142,22	420,84	8667,57	751,69	6,72	1142,2	751,69	-0,6
CTTCTGACTGGGATGAGTCT	sgTRA-1241	chr14	22556127	22556150	+	chr14:22556126-22556205	1,26	4172	2094	1801	1210	1884	4435	3432,78	2460,7	1658,48	1325,22	1808,66	4966,21	2460,7	1808,7	-0,44
GACCCTCGAGACTTATGCTC	sgTRA-1334	chr14	22556820	22556843	+	chr14:22556756-22556846	1,26	446	521	1130	0	374	2916	366,98	612,24	1040,58	0	359,04	3265,27	612,24	359,04	-0,77
TGTCTGTATACGTGATCCCA	sgTRA-1188	chr14	22555550	22555573	-	chr14:22555533-22555624	1,24	1915	1022	1486	1642	227	3734	1575,69	1200,97	1368,41	1798,35	217,92	4181,24	1368,4	1798,4	0,39
GAACTCAGTTGGAGAGACTG	sgTRA-536	chr14	22548016	22548039	-	chr14:22548016-22548092	1,23	705	208	590	1	805	700	580,08	244,42	543,31	1,1	772,81	783,84	543,31	772,81	0,51
ACAGTACTCACATAGGCTGT	sgTRA-691	chr14	22550093	22550116	+	chr14:22550074-22550122	1,22	1643	1088	1043	1719	1754	1	1351,88	1278,53	960,46	1882,68	1683,86	1,12	1278,5	1683,9	0,4
TGGTCTCCCCAACTTAGGCT	sgTRA-457	chr14	22547062	22547085	-	chr14:22547017-22547090	1,21	1888	1466	2030	3317	1	1100	1553,47	1722,73	1869,36	3632,84	0,96	1231,75	1722,7	1231,8	-0,48
CAGAGTTCATGACAAAGCTT	sgTRA-1880	chr14	22564328	22564351	-	chr14:22564241-22564352	1,19	4535	1540	1868	0	6941	2060	3731,46	1809,68	1720,18	0	6663,44	2306,74	1809,7	2306,7	0,35
GCATTTCAGGTTTCCTTGAG	sgTRA-473	chr14	22547223	22547246	+	chr14:22547210-22547308	1,17	2155	2008	2913	2690	42	2714	1773,17	2359,64	2682,49	2946,14	40,32	3039,07	2359,6	2946,1	0,32
CATGTTCCCTGCTGGGATGT	sgTRA-1153	chr14	22555171	22555194	-	chr14:22555171-22555228	1,17	3631	2050	5256	6327	5	2054	2987,64	2409	4840,08	6929,45	4,8	2300,02	2987,6	2300	-0,38
AAACGAACCAGATCATCCTG	sgTRA-685	chr14	22550034	22550057	+	chr14:22549996-22550073	1,17	6765	3470	6496	6035	9271	93	5566,34	4077,67	5981,95	6609,65	8900,27	104,14	5566,3	6609,6	0,25
CCTTGCTCAACACCTCTATG	sgTRA-1800	chr14	22561985	22562008	-	chr14:22561972-22562016	1,14	1123	547	342	0	0	0	924,02	642,79	314,94	0	0	0	1305,8	922,7	-0,5
GGGCAACGCGGCGAGGGGTG	sgTRA-1262	chr14	22556240	22556263	+	chr14:22556206-22556327	1,14	5233	3312	3370	4282	8281	3707	4305,79	3892	3103,32	4689,73	7949,86	4151,01	3892	4689,7	0,27
CGGTCAAATCTCTGGGCTTG	sgTRA-927	chr14	22552754	22552777	-	chr14:22552752-22552850	1,13	1686	1656	2360	2948	1508	0	1387,27	1946	2173,25	3228,71	1447,7	0	1946	1447,7	-0,43
TGGTATGTTGGCATTAAGTT	sgTRA-449	chr14	22547017	22547040	-	chr14:22547017-22547090	1,12	2061	1273	1578	0	1128	6596	1695,82	1495,93	1453,13	0	1082,89	7386,04	1495,9	1082,9	-0,47
GGTGTCTTTAAGTTCAAGAC	sgTRA-1816	chr14	22562127	22562150	+	chr14:22562040-22562151	1,07	216	131	186	0	90	310	177,73	153,94	171,28	0	86,4	347,13	171,28	86,4	-0,98
CTCTCAGCTGGTACACGGCA	sgTRA-501	chr14	22547521	22547544	-	chr14:22547484-22547556	1,06	4091	2757	4613	3687	2771	5152	3366,13	3239,81	4247,96	4038,07	2660,19	5769,08	3366,1	4038,1	0,26
TGGGGACACATTGATGACAA	sgTRA-1197	chr14	22555651	22555674	-	chr14:22555651-22555712	1,05	1357	1116	1970	22205	694	856	1116,56	1311,43	1814,11	24319,35	666,25	958,53	1311,4	958,53	-0,45
GCTAATGCCCAGCCTAAGTT	sgTRA-455	chr14	22547055	22547078	+	chr14:22547017-22547090	1,02	442	434	331	202	0	630	363,68	510	304,81	221,23	0	705,46	363,68	221,23	-0,71
GATTTACCAAGGGAAATGGG	sgTRA-1606	chr14	22559319	22559342	+	chr14:22559273-22559373	0,97	872	995	1825	1	2192	774	717,49	1169,24	1680,58	1,1	2104,35	866,71	1169,2	866,71	-0,43
CATAGTTCCTTTGCTGGGAA	sgTRA-357	chr14	22546108	22546131	-	chr14:22546101-22546189	0,95	3179	2734	3839	2399	1254	3034	2615,73	3212,78	3535,21	2627,43	1203,85	3397,4	3212,8	2627,4	-0,29
GCACCAAAGCTGCCCTTACC	sgTRA-516	chr14	22547774	22547797	-	chr14:22547756-22547863	0,95	316	319	274	3161	383	4	260,01	374,86	252,32	3461,99	367,68	4,48	260,01	367,68	0,5
CACGAGGAAACCTTCAGGGG	sgTRA-1454	chr14	22557760	22557783	+	chr14:22557760-22557817	0,91	2923	1315	1867	1232	3044	2	2405,09	1545,28	1719,26	1349,31	2922,27	2,24	1719,3	1349,3	-0,35
AGGGGGGAGGTGCTATTGGG	sgTRA-1346	chr14	22556924	22556947	-	chr14:22556877-22556985	0,88	763	1209	1578	1010	0	1980	627,81	1420,72	1453,13	1106,17	0	2217,16	1420,7	1106,2	-0,36
CTGAGGCTTACCAACGCCCA	sgTRA-951	chr14	22552972	22552995	+	chr14:22552932-22553005	0,88	9211	6160	8740	2980	8906	11124	7578,94	7238,74	8048,38	3263,75	8549,86	12456,39	7578,9	8549,9	0,17
ACTCCTCCCCACTAATCAGT	sgTRA-1569	chr14	22558985	22559008	-	chr14:22558960-22559060	0,87	2077	1257	1286	1245	1207	791	1708,99	1477,13	1184,24	1363,55	1158,73	885,74	1477,1	1158,7	-0,35
TTGGGTCAGCAAGGATAAGG	sgTRA-1597	chr14	22559285	22559308	-	chr14:22559273-22559373	0,87	5336	3129	3881	2820	6651	403	4390,54	3676,95	3573,89	3088,52	6385,04	451,27	3677	3088,5	-0,25
CTGCATTGCCGAGGCCACCA	sgTRA-392	chr14	22546348	22546371	+	chr14:22546336-22546403	0,83	1607	1008	2129	949	832	1003	1322,26	1184,52	1960,53	1039,36	798,73	1123,14	1322,3	1039,4	-0,35
AGACCTCCTAGTTCTTGGGC	sgTRA-647	chr14	22549557	22549580	-	chr14:22549510-22549619	0,83	1733	1668	1425	1	1795	32147	1425,94	1960,1	1312,24	1,1	1723,22	35997,43	1425,9	1723,2	0,27
TTCTTCCCCAGCCCAGGTAA	sgTRA-511	chr14	22547762	22547785	+	chr14:22547756-22547863	0,82	5389	3381	5607	3476	3877	18551	4434,15	3973,08	5163,3	3806,98	3721,96	20772,96	4434,1	3807	-0,22
GGCTTACCAACGCCCAGGGT	sgTRA-953	chr14	22552976	22552999	+	chr14:22552932-22553005	0,81	1943	1617	1491	1174	3	1671	1598,73	1900,17	1373,01	1285,79	2,88	1871,15	1598,7	1285,8	-0,31
TCAACAGAATACAGAAATTA	sgTRA-244	chr14	22544828	22544851	+	chr14:22544779-22544884	0,81	442	155	381	220	1746	1	363,68	182,14	350,85	240,95	1676,18	1,12	350,85	240,95	-0,54
TGAGGGAGGCGGCTCAGCGG	sgTRA-1325	chr14	22556717	22556740	-	chr14:22556659-22556757	0,79	2286	1131	2200	0	2312	3619	1880,95	1329,06	2025,91	0	2219,55	4052,47	1881	2219,5	0,24
TTTGCCTCTCCTCTCAGACT	sgTRA-899	chr14	22552524	22552547	+	chr14:22552479-22552590	0,76	5358	2708	4109	919	15631	3845	4408,64	3182,22	3783,84	1006,51	15005,94	4305,54	3783,8	4305,5	0,19
GGCCCAGACCCCTAAATGAA	sgTRA-106	chr14	22542744	22542767	+	chr14:22542713-22542777	0,74	4765	3852	3601	3101	5	7951	3920,71	4526,56	3316,04	3396,28	4,8	8903,34	3920,7	3396,3	-0,21
GCCCCGCCCTTGTCCATCAC	sgTRA-491	chr14	22547406	22547429	+	chr14:22547317-22547432	0,73	1905	1436	1669	2814	1344	1	1567,46	1687,47	1536,93	3081,95	1290,26	1,12	1567,5	1290,3	-0,28
TCCGAGGAAAATAAAAGGGC	sgTRA-1393	chr14	22557214	22557237	+	chr14:22557180-22557238	0,67	1701	1130	2196	1063	234	3887	1399,61	1327,89	2022,22	1164,22	224,64	4352,57	1399,6	1164,2	-0,27
GCTGAGGCTTACCAACGCCC	sgTRA-950	chr14	22552971	22552994	+	chr14:22552932-22553005	0,65	717	371	424	3060	27	482	589,96	435,97	390,45	3351,37	25,92	539,73	435,97	539,73	0,31
GCAAAGCCCCTCAGTGCAGA	sgTRA-1124	chr14	22554978	22555001	+	chr14:22554963-22555063	0,63	1338	1140	1091	1179	1479	1	1100,93	1339,64	1004,67	1291,26	1419,86	1,12	1100,9	1291,3	0,23
CAGGGACCAGACTCAGCATC	sgTRA-149	chr14	22543213	22543236	+	chr14:22543156-22543259	0,62	8052	4211	4929	4986	2533	7581	6625,3	4948,43	4538,95	5460,76	2431,71	8489,02	4948,4	5460,8	0,14
GCCCAAGGCCTTGGCTCGCA	sgTRA-1142	chr14	22555104	22555127	-	chr14:22555096-22555188	0,61	2599	352	1138	762	907	1397	2138,49	413,64	1047,95	834,56	870,73	1564,33	1047,9	870,73	-0,27
CCTTAGAACAAATCTTTTCT	sgTRA-29	chr14	22541678	22541701	+	chr14:22541663-22541770	0,58	30	199	106	0	0	0	24,68	233,85	97,61	0	0	0	647,49	526,09	-0,3
AAAGTAGGTAAACCTTAAAA	sgTRA-1591	chr14	22559209	22559232	+	chr14:22559182-22559263	0,58	1265	1005	1166	0	941	1512	1040,86	1181	1073,73	0	903,37	1693,1	1073,7	903,37	-0,25
TTAGTCATCAGTGGGGGTAC	sgTRA-345	chr14	22546041	22546064	-	chr14:22546023-22546096	0,58	4435	6203	7171	6	16081	6413	3649,18	7289,27	6603,54	6,57	15437,94	7181,12	6603,5	7181,1	0,12
GGGGTCATCCCACACCTTAG	sgTRA-253	chr14	22544971	22544994	+	chr14:22544949-22545009	0,58	930	1094	1034	1101	0	990	765,22	1285,58	952,18	1205,84	0	1108,58	952,18	1108,6	0,22
TGTCCAGGAGTGAGCGAGCG	sgTRA-1739	chr14	22561138	22561161	-	chr14:22561062-22561169	0,57	6837	2313	4717	9457	4	4261	5625,58	2718,05	4343,73	10357,49	3,84	4771,36	4343,7	4771,4	0,14
GGTTGCACGTGGTGCCACCT	sgTRA-204	chr14	22544145	22544168	-	chr14:22544145-22544226	0,57	2479	2136	3550	0	2307	2026	2039,76	2510,06	3269,08	0	2214,75	2268,67	2510,1	2214,7	-0,18
TAACTCATCTCTTTCCCCCA	sgTRA-89	chr14	22542578	22542601	-	chr14:22542499-22542601	0,55	6108	2493	3582	3328	1574	7216	5025,75	2929,57	3298,55	3644,89	1511,06	8080,3	3298,5	3644,9	0,14
GGTGCTCTTCCCTGAGAGAT	sgTRA-20	chr14	22541430	22541453	-	chr14:22541367-22541474	0,5	1002	574	852	825	7522	5	824,46	674,52	784,58	903,56	7221,21	5,6	784,58	903,56	0,2
GATACTGCTGCCTGGAATTG	sgTRA-177	chr14	22543482	22543505	+	chr14:22543456-22543519	0,49	3638	1669	2896	0	7837	2620	2993,4	1961,28	2666,83	0	7523,61	2933,81	2666,8	2933,8	0,14
AAAAGACATGGGGCTTCCTG	sgTRA-937	chr14	22552811	22552834	+	chr14:22552752-22552850	0,48	3813	2247	2340	2646	5411	298	3137,39	2640,49	2154,83	2897,95	5194,62	333,69	2640,5	2898	0,13
CTGGGCTGGCAGGCCTCCAC	sgTRA-1048	chr14	22554475	22554498	-	chr14:22554475-22554583	0,47	6093	1630	3115	5272	115	2800	5013,41	1915,45	2868,5	5774	110,4	3135,37	2868,5	3135,4	0,13
ATTTAACAGGCCTGAATAGC	sgTRA-1699	chr14	22560665	22560688	+	chr14:22560641-22560712	0,46	4024	945	1587	1182	955	2402	3311,01	1110,49	1461,42	1294,55	916,81	2689,7	1461,4	1294,5	-0,17
AGACCTGCCCAGAGCTGGGT	sgTRA-672	chr14	22549817	22549840	+	chr14:22549729-22549840	0,43	2970	1254	3254	544	4872	2379	2443,76	1473,6	2996,5	595,8	4677,18	2663,95	2443,8	2663,9	0,12
TTGAGTTGGCTGCAGTGACA	sgTRA-1036	chr14	22553989	22554012	+	chr14:22553975-22554030	0,41	3863	2495	4410	2674	15532	7	3178,53	2931,92	4061,02	2928,62	14910,9	7,84	3178,5	2928,6	-0,12
CCTGACATCACTCTGGGTGA	sgTRA-365	chr14	22546139	22546162	+	chr14:22546101-22546189	0,34	1090	342	1155	0	0	0	896,87	401,89	1063,6	0	0	0	4140,4	3889	-0,09
AATCAGCCCTAGCTCTGTGT	sgTRA-1340	chr14	22556888	22556911	-	chr14:22556877-22556985	0,33	4846	2856	3864	33	8974	2981	3987,36	3356,14	3558,23	36,14	8615,14	3338,05	3558,2	3338,1	-0,09
ATCCCAGGGGCTGATTTCTT	sgTRA-384	chr14	22546305	22546328	+	chr14:22546261-22546344	0,3	4515	3718	3754	3207	2	9556	3715,01	4369,1	3456,94	3512,37	1,92	10700,58	3715	3512,4	-0,08
GGCAGCCAGAATGACAGCAC	sgTRA-1246	chr14	22556169	22556192	-	chr14:22556126-22556205	0,29	4722	1903	2220	7138	5	2123	3885,33	2236,25	2044,33	7817,68	4,8	2377,28	2236,3	2377,3	0,09
GAGAGGACCCTATAGAGGCC	sgTRA-582	chr14	22548455	22548478	+	chr14:22548427-22548485	0,29	245	396	531	524	3	459	201,59	465,35	488,98	573,89	2,88	513,98	465,35	513,98	0,14
ACTCCTCTGATTGGTGGTCT	sgTRA-527	chr14	22547867	22547890	+	chr14:22547858-22547975	0,29	3139	1721	3500	1815	3400	2444	2582,81	2022,38	3223,04	1987,82	3264,04	2736,73	2582,8	2736,7	0,08
GATTAGTAGAGGAAGTGGTC	sgTRA-1209	chr14	22555802	22555825	+	chr14:22555721-22555825	0,26	753	811	490	614	1036	1	619,58	953,02	451,22	672,46	994,57	1,12	619,58	672,46	0,12
TGGCCTGTGCTTAAGTCTTT	sgTRA-1165	chr14	22555245	22555268	-	chr14:22555235-22555337	0,25	4874	2121	4208	5062	442	3307	4010,4	2492,43	3875,01	5544	424,33	3703,1	3875	3703,1	-0,07
GGGATGTGACAGGATGACAC	sgTRA-1403	chr14	22557292	22557316	-	chr14:22557247-22557339	0,24	501	809	966	756	8803	5	412,23	950,67	889,56	827,99	8450,98	5,6	889,56	827,99	-0,1
TGTGCCTTCTGATTTGTAAA	sgTRA-1616	chr14	22559461	22559484	-	chr14:22559395-22559518	0,23	1769	969	1417	340	3471	1233	1455,56	1138,69	1304,87	372,37	3332,2	1380,68	1304,9	1380,7	0,08
ATTCCTGTCCTGTCCTCAAG	sgTRA-224	chr14	22544423	22544446	+	chr14:22544423-22544459	0,22	1520	1016	1077	0	2239	1003	1250,68	1193,92	991,77	0	2149,47	1123,14	1193,9	1123,1	-0,09
ATTAAGTAGCCCTGCATTTC	sgTRA-471	chr14	22547210	22547233	+	chr14:22547210-22547308	0,22	7065	3697	4969	6946	4944	4	5813,18	4344,42	4575,79	7607,39	4746,3	4,48	4575,8	4746,3	0,05
AGGTGAGGGGCCTTGAAGCT	sgTRA-751	chr14	22550662	22550685	+	chr14:22550642-22550705	0,21	2768	1384	2962	0	2835	2127	2277,55	1626,37	2727,61	0	2721,63	2381,76	2277,6	2381,8	0,06
ATTCTGTGACTCCCGTCAGT	sgTRA-999	chr14	22553539	22553562	-	chr14:22553475-22553585	0,2	585	444	468	408	2517	1	481,35	521,75	430,97	446,85	2416,35	1,12	481,35	446,85	-0,11
ATCCCAGTGCAAATATGAAG	sgTRA-1477	chr14	22558241	22558264	+	chr14:22558168-22558267	0,19	5045	3275	3139	1	4146	6286	4151,1	3848,52	2890,6	1,1	3980,21	7038,91	3848,5	3980,2	0,05
AACAAGACACTTAGTCTTAG	sgTRA-1638	chr14	22559640	22559663	-	chr14:22559579-22559677	0,17	1522	742	2366	1566	1363	1	1252,32	871,94	2178,77	1715,11	1308,5	1,12	1252,3	1308,5	0,06
TTGCCCCTTACTGCTCTTCT	sgTRA-539	chr14	22548066	22548089	+	chr14:22548016-22548092	0,17	4659	2995	5455	3393	6658	380	3833,49	3519,48	5023,33	3716,08	6391,76	425,51	3833,5	3716,1	-0,04
CTGGATATCTGTGGGACAAG	sgTRA-496	chr14	22547490	22547513	-	chr14:22547484-22547556	0,16	2630	1546	1165	1597	1810	19314	2164	1816,74	1072,81	1749,07	1737,62	21627,35	1816,7	1749,1	-0,05
GTGCAGGGATCAAAACTTTT	sgTRA-613	chr14	22549232	22549255	+	chr14:22549170-22549289	0,14	2059	1116	1348	1	1581	1214	1694,17	1311,43	1241,33	1,1	1517,78	1359,41	1311,4	1359,4	0,05
GCGGGCAGCCATCTCCTCGC	sgTRA-1545	chr14	22558808	22558831	+	chr14:22558772-22558845	0,14	565	274	539	5142	508	2	464,89	321,98	496,35	5631,62	487,69	2,24	464,89	487,69	0,07
CAGTTGTCAGCAAGACGACT	sgTRA-786	chr14	22551126	22551149	-	chr14:22551071-22551150	0,09	1485	1511	1576	1213	3042	1268	1221,88	1775,61	1451,29	1328,5	2920,35	1419,88	1451,3	1419,9	-0,03
ATAGGGGAGAAGTTCAACTG	sgTRA-765	chr14	22550868	22550891	-	chr14:22550800-22550899	0,08	1660	873	1169	3955	3	939	1365,87	1025,88	1076,49	4331,59	2,88	1051,47	1076,5	1051,5	-0,03
TCGTGATGGACTGGGACTCA	sgTRA-481	chr14	22547317	22547340	-	chr14:22547317-22547432	0,08	2037	1826	2009	2035	1892	1	1676,07	2145,77	1850,02	2228,77	1816,34	1,12	1850	1816,3	-0,03
CGGGCAGGTAGGGGGACATC	sgTRA-1075	chr14	22554622	22554645	-	chr14:22554582-22554654	0,07	5109	1414	2215	810	3696	1	4203,76	1661,62	2039,72	887,13	3548,2	1,12	994,15	975,32	-0,03
GTAAGGGGGGAGGTGCTATT	sgTRA-1349	chr14	22556927	22556950	-	chr14:22556877-22556985	0,06	3125	3189	3674	7871	117	3058	2571,3	3747,46	3383,27	8620,47	112,32	3424,27	3383,3	3424,3	0,02
TAAATTTCATGTGGGTGGTT	sgTRA-1574	chr14	22559025	22559048	-	chr14:22558960-22559060	0,05	3871	4237	4967	540	5011	4123	3185,11	4978,98	4573,95	591,42	4810,62	4616,84	4573,9	4616,8	0,01
GTGCCGGCACAATCAGTGAT	sgTRA-552	chr14	22548197	22548220	-	chr14:22548193-22548310	0,04	2465	840	1687	557	3183	1402	2028,24	987,1	1553,5	610,04	3055,72	1569,93	1553,5	1569,9	0,02
AAAAAGCGCCAGGTGCTCAG	sgTRA-1818	chr14	22562401	22562424	-	chr14:22562401-22562434	0,03	10816	5814	8477	0	8850	7006	8899,56	6832,15	7806,19	0	8496,1	7845,15	7806,2	7845,1	0,01
TTACACCACCCCCCAACCGC	sgTRA-1303	chr14	22556600	22556623	+	chr14:22556548-22556654	0,02	2542	2823	5114	3104	530	2949	2091,59	3317,36	4709,32	3399,56	508,81	3302,22	3317,4	3302,2	-0,01
TATCGGTCCTGCCAGGGCCA	sgTRA-633	chr14	22549452	22549475	+	chr14:22549435-22549504	0,02	6117	4131	4003	4	19270	4319	5033,16	4854,42	3686,23	4,38	18499,42	4836,31	4854,4	4836,3	-0,01
TCTGACTGGGATGAGTCTGG	sgTRA-1243	chr14	22556129	22556152	+	chr14:22556126-22556205	0,02	2959	2013	2489	2169	4858	4	2434,71	2365,52	2292,04	2375,53	4663,74	4,48	2365,5	2375,5	0,01
